# Supplementary material for: Circular RNAs are temporospatially regulated throughout development and ageing in the rat
Source: Sci Rep. 2019 Feb 22;9:2564. doi: 10.1038/s41598-019-38860-9 (PMC6385508; doi:10.1038/s41598-019-38860-9)
Supplement: Supplementary file 2 — Supplementary Table 1 [file 41598_2019_38860_MOESM2_ESM.xls]

## Sheet: Sheet1
Supplementary Table 1. CircRNA candidates identified in rat body.
chr	start	end	gene
chr1	107181749	107184259	Tubgcp5
chr1	107292020	107298713	Cyfip1
chr1	107523325	107526291	Herc2
chr1	107768785	107801823	LOC100365773
chr1	108434666	108436457	Gabrg3
chr1	108935267	108937388	Gabra5
chr1	110743176	110749172	Ube3a
chr1	110782375	110799135	Ube3a
chr1	117648344	117659305	Chrna7
chr1	119098662	119099656	Apba2
chr1	120553984	120554480	Chsy1
chr1	122282618	122357533	Lrrc28
chr1	122294456	122357533	Lrrc28
chr1	122356459	122357533	Lrrc28
chr1	122356459	122367038	Lrrc28
chr1	122757799	122758345	Igf1r
chr1	128615036	128628938	Chd2
chr1	128648066	128661769	Chd2
chr1	128654862	128696978	Chd2
chr1	128691234	128696978	Chd2
chr1	130705120	130744743	Sv2b
chr1	130734852	130744743	Sv2b
chr1	130742758	130744743	Sv2b
chr1	130784789	130785620	Sv2b
chr1	13147237	13153663	Reps1
chr1	133978443	133991402	Ntrk3
chr1	134081434	134181390	Ntrk3
chr1	134169351	134172639	Ntrk3
chr1	134169351	134180175	Ntrk3
chr1	134169351	134181390	Ntrk3
chr1	134169351	134196738	Ntrk3
chr1	135050301	135052687	Abhd2
chr1	135079254	135081348	Abhd2
chr1	136181191	136181402	Man2a2
chr1	136217309	136219254	Furin
chr1	137202423	137204656	Zfp592
chr1	138108446	138114856	Hdgfl3
chr1	138483699	138498271	Sh3gl3
chr1	138483699	138506817	Sh3gl3
chr1	138498112	138506817	Sh3gl3
chr1	138505581	138506817	Sh3gl3
chr1	139978286	139978699	Il16
chr1	142957547	142979968	Folh1
chr1	142971604	142996958	Folh1
chr1	142995612	142996958	Folh1
chr1	145680720	145688641	Tmem135
chr1	146782510	146824481	Picalm
chr1	146816749	146823220	Picalm
chr1	146816749	146824481	Picalm
chr1	148231562	148231724	Dlg2
chr1	148545492	148724452	Dlg2
chr1	148545492	148900270	Dlg2
chr1	149428962	149447513	Ankrd42
chr1	15280828	15287208	Map3k5
chr1	154127601	154127834	Tenm4
chr1	154222811	154226839	Nars2
chr1	154222811	154240385	Nars2
chr1	156233100	156273513	Uvrag
chr1	156359510	156390082	Uvrag
chr1	156359510	156399259	Uvrag
chr1	156380728	156399259	Uvrag
chr1	156923551	156924528	Arrb1
chr1	156931108	156935102	Arrb1
chr1	157827786	157828683	C2cd3
chr1	158004346	158013938	Mrpl48
chr1	158062289	158070340	Rab6a
chr1	159243923	159245257	Clpb
chr1	159469232	159469408	Numa1
chr1	159469232	159469409	Numa1
chr1	159479484	159479586	Rnf121
chr1	16355370	16387455	Ahi1
chr1	16387334	16414422	Ahi1
chr1	16387334	16449232	Ahi1
chr1	16387334	16454052	Ahi1
chr1	164874446	164879073	Syt9
chr1	166629014	166631203	Ric3
chr1	167523500	167525415	Dennd5a
chr1	167611970	167615948	Tmem41b
chr1	167774078	167779901	Wee1
chr1	167995725	167996665	Sbf2
chr1	168117546	168136388	Sbf2
chr1	168143758	168180587	Sbf2
chr1	168585215	168589037	rnf141
chr1	170111642	170113617	Mical2
chr1	172506383	172515572	Pde3b
chr1	172506383	172541160	Pde3b
chr1	172506383	172554000	Pde3b
chr1	172506383	172560551	Pde3b
chr1	172540207	172560551	Pde3b
chr1	174449606	174450741	Pik3c2a
chr1	174479851	174480122	Pik3c2a
chr1	174479851	174483488	Pik3c2a
chr1	174479851	174486296	Pik3c2a
chr1	174482429	174486296	Pik3c2a
chr1	174495710	174514975	Pik3c2a
chr1	174513846	174514975	Pik3c2a
chr1	17452402	17482138	Ptprk
chr1	176942351	176943999	Ccp110
chr1	177027771	177047523	LOC361635
chr1	179895518	179905704	Mettl9
chr1	180953906	180959361	Dctn5
chr1	181293045	181294018	Prkcb
chr1	182260288	182261493	Lcmt1
chr1	185818063	185821353	Sgf29
chr1	185971556	185971629	Aldoa
chr1	186173796	186176222	Mvp
chr1	187688853	187689956	Tial1
chr1	187933916	187936886	Inpp5f
chr1	188574130	188581290	Plpp4
chr1	189517952	189565033	Fgfr2
chr1	189540528	189565033	Fgfr2
chr1	190199523	190205417	Plekha1
chr1	190199523	190208436	Plekha1
chr1	190283191	190283859	Htra1
chr1	193149265	193149374	Edrf1
chr1	193231500	193244868	Dhx32
chr1	194229605	194242622	Dock1
chr1	194283591	194313621	Dock1
chr1	197198411	197198838	Glrx3
chr1	197198411	197202238	Glrx3
chr1	201770195	201788961	Ap2a2
chr1	202146268	202146696	Mob2
chr1	204210489	204213115	Nadsyn1
chr1	204723449	204725160	Shank2
chr1	20582113	20604099	Akap7
chr1	20582113	20650561	Akap7
chr1	20589281	20604099	Akap7
chr1	206907308	206908532	Kdm2a
chr1	206929330	206970334	Kdm2a
chr1	206944419	206970334	Kdm2a
chr1	207194404	207194519	Pc
chr1	207325380	207325559	Sptbn2
chr1	207370182	207370853	Rbm4b
chr1	209003385	209003725	Ppp2r5b
chr1	209738512	209739426	Macrod1
chr1	210053026	210054208	RGD1308106
chr1	210139177	210141286	Rtn3
chr1	210202156	210203511	Atl3
chr1	211434661	211434966	Nxf1
chr1	211795243	211796166	Asrgl1
chr1	213002745	213003152	Sdhaf2
chr1	214557722	214565872	Stx3
chr1	220029180	220033220	Vps13a
chr1	220030310	220033220	Vps13a
chr1	220052042	220055210	Vps13a
chr1	220123717	220137337	Vps13a
chr1	220153508	220194800	Vps13a
chr1	221201377	221235528	Pcsk5
chr1	221233744	221235528	Pcsk5
chr1	225965144	225994912	Trpm3
chr1	226031595	226058818	Trpm3
chr1	227764002	227767238	Pip5k1b
chr1	231382066	231392235	Rfx3
chr1	231402290	231424689	Rfx3
chr1	231413395	231424689	Rfx3
chr1	231442103	231499443	Rfx3
chr1	231469361	231469459	Rfx3
chr1	232928489	232928740	Jak2
chr1	236228819	236364195	Sgms1
chr1	236708522	236716197	Atad1
chr1	236804758	236813375	Pten
chr1	236804758	236835107	Pten
chr1	236811246	236835107	Pten
chr1	238826472	238826825	Pank1
chr1	238937090	238940997	Kif20b
chr1	240820950	240825242	Hectd2
chr1	241269847	241270490	Btaf1
chr1	2470764	2490687	Ppil4
chr1	248748392	248751068	Pi4k2a
chr1	249130584	249139840	Chuk
chr1	249989657	250005498	Slf2
chr1	250760887	250854961	Fbxw4
chr1	250835226	250854961	Fbxw4
chr1	250848098	250854961	Fbxw4
chr1	250976643	250982891	Mgea5
chr1	252571555	252572450	Neurl1
chr1	254257259	254305052	Sorcs3
chr1	255869532	255890323	Sorcs1
chr1	255881397	255890323	Sorcs1
chr1	259356058	259357226	Add3
chr1	261604467	261604746	Zdhhc6
chr1	261604467	261605615	Zdhhc6
chr1	261664002	261674988	Vti1a
chr1	265517943	265561631	Shtn1
chr1	265547920	265561631	Shtn1
chr1	265551927	265561631	Shtn1
chr1	265834249	265863643	Pdzd8
chr1	26694449	26708153	Rnf217
chr1	267455512	267461084	Sfxn4
chr1	34755213	34774400	Mthfd1l
chr1	37875424	37890643	Cnksr3
chr1	40952633	40985546	Tulp4
chr1	41899585	41902607	Wtap
chr1	44958526	44972166	Qk
chr1	46459065	46489570	Pde10a
chr1	68104853	68126310	Rdh13
chr1	68121650	68126310	Rdh13
chr1	69477117	69478198	Ttyh1
chr1	7181023	7193434	Utrn
chr1	7246974	7259396	Utrn
chr1	77074069	77079718	Ap2s1
chr1	77146422	77150474	Strn4
chr1	78252113	78255186	Ccdc61
chr1	78392841	78393485	Sympk
chr1	78503933	78504298	Qpctl
chr1	78939917	78940520	Clptm1
chr1	79856547	79857470	Xrcc1
chr1	82326603	82326943	Coq8b
chr1	83411886	83411970	Supt5h
chr1	8508919	8624037	Aig1
chr1	85250499	85251112	Clip3
chr1	87824586	87826369	Gpatch1
chr1	88277061	88281462	Dpy19l3
chr1	90440552	90453480	Uri1
chr1	90452379	90453480	Uri1
chr1	96051123	96051246	Bcat2
chr10	105436191	105439244	Hid1
chr10	106374788	106381145	Srp68
chr10	106376138	106381145	Srp68
chr10	107045468	107048908	Mgat5b
chr10	108505367	108509565	Rbfox3
chr10	109830987	109844479	Nploc4
chr10	109830987	109847709	Nploc4
chr10	110525357	110532765	Foxk2
chr10	11631029	11631739	Crebbp
chr10	13817466	13819297	Pkd1
chr10	13817466	13821715	Pkd1
chr10	13825497	13825631	Pkd1
chr10	1502727	1517475	Rrn3
chr10	1504069	1517475	Rrn3
chr10	1508435	1510341	Rrn3
chr10	1508435	1519626	Rrn3
chr10	16677957	16683647	Crebrf
chr10	16677957	16701720	Crebrf
chr10	16695641	16696731	Crebrf
chr10	16695641	16699441	Crebrf
chr10	16695641	16701720	Crebrf
chr10	18366393	18377940	Ranbp17
chr10	27087089	27098334	Gabrg2
chr10	28812364	28813308	Pwwp2a
chr10	28812364	28824012	Pwwp2a
chr10	28843909	28852948	Ttc1
chr10	31023972	31036837	Clint1
chr10	35865181	35869411	Canx
chr10	35866095	35866718	Canx
chr10	35866095	35868014	Canx
chr10	35925835	35926618	Hnrnph1
chr10	35926233	35926618	Hnrnph1
chr10	37834752	37835258	RGD1310352
chr10	38728186	38738437	Hspa4
chr10	38820854	38828095	Aff4
chr10	38820854	38834212	Aff4
chr10	39144685	39145762	Rad50
chr10	4148213	4168814	Snx29
chr10	4268127	4272402	Gspt1
chr10	45727559	45734362	Snap47
chr10	46521559	46543093	Tom1l2
chr10	47904168	47920087	Prpsap2
chr10	48045281	48074515	Akap10
chr10	48045281	48080820	Akap10
chr10	48283803	48285386	Specc1
chr10	48298937	48303444	Specc1
chr10	48453027	48461111	Ttc19
chr10	48550591	48562277	Ncor1
chr10	54740444	54751743	Stx8
chr10	55589205	55605300	Ndel1
chr10	57776557	57787765	Rabep1
chr10	57776557	57795241	Rabep1
chr10	57776557	57802997	Rabep1
chr10	57776557	57809057	Rabep1
chr10	57776557	57831259	Rabep1
chr10	57817024	57825239	Rabep1
chr10	57901929	57902495	Dhx33
chr10	5815510	5816103	Grin2a
chr10	59616858	59621329	Ankfy1
chr10	62247695	62248322	Smg6
chr10	62344750	62347631	Smg6
chr10	63096651	63103156	Ywhae
chr10	63474619	63481255	Vps53
chr10	63818696	63819776	Myo18a
chr10	64648960	64649446	Ift20
chr10	65435793	65437583	Wsb1
chr10	65609011	65626771	Nf1
chr10	65613695	65626771	Nf1
chr10	65622694	65665100	Nf1
chr10	65655316	65665100	Nf1
chr10	65734876	65735942	Nf1
chr10	65738957	65754724	Nf1
chr10	66568149	66577974	Taok1
chr10	66687622	66691706	Ssh2
chr10	66705490	66721700	Ssh2
chr10	66716710	66721700	Ssh2
chr10	67333746	67333994	Cpd
chr10	67413775	67414240	Gosr1
chr10	68439243	68447479	Rhot1
chr10	68467228	68469830	Rhot1
chr10	68467228	68472451	Rhot1
chr10	68471680	68472451	Rhot1
chr10	68590439	68590790	RGD1310429
chr10	68675466	68683172	Psmd11
chr10	68682524	68700306	Psmd11
chr10	68820340	68836907	Myo1d
chr10	72267539	72276337	Synrg
chr10	72274146	72295324	Synrg
chr10	73128969	73136986	Ggnbp2
chr10	73287069	73293577	Usp32
chr10	73321347	73327451	Usp32
chr10	73324691	73325487	Usp32
chr10	73324691	73327451	Usp32
chr10	73590737	73605352	Ppm1d
chr10	73624656	73637419	Bcas3
chr10	74557032	74561555	Med13
chr10	74943683	74947869	Vmp1
chr10	75301647	75327297	Gdpd1
chr10	75304283	75327297	Gdpd1
chr10	75308461	75312305	Gdpd1
chr10	75308461	75327297	Gdpd1
chr10	75324461	75327297	Gdpd1
chr10	75439984	75449103	Trim37
chr10	75439984	75458818	Trim37
chr10	75442839	75458818	Trim37
chr10	76686939	76689807	Rps6kb1
chr10	78991816	79000110	Stxbp4
chr10	82670840	82691053	Spag9
chr10	82670840	82711071	Spag9
chr10	82707579	82711071	Spag9
chr10	82734171	82734828	Spag9
chr10	82734171	82740573	Spag9
chr10	85859207	85869202	Tbkbp1
chr10	85901266	85901761	Kpnb1
chr10	85940152	85960309	Npepps
chr10	85952218	85954268	Npepps
chr10	85952218	85958511	Npepps
chr10	85952218	85960309	Npepps
chr10	86924116	86924421	Med1
chr10	86991026	86999545	Cdk12
chr10	86991026	87012487	Cdk12
chr10	87591621	87596297	Casc3
chr10	90790905	90794819	Dhx8
chr10	92379125	92379283	Fmnl1
chr10	93061997	93068985	Nsf
chr10	93077848	93082222	Nsf
chr10	93699718	93703217	Cdc27
chr10	94607132	94620063	Tlk2
chr10	94619895	94639651	Tlk2
chr10	95022117	95058334	Tanc2
chr10	95494401	95516293	Map3k3
chr10	96997018	97024721	Helz
chr10	97029700	97061003	Helz
chr10	97440310	97441954	Prkca
chr10	97757510	97765548	Cep112
chr11	11559163	11589319	Robo1
chr11	11587005	11589319	Robo1
chr11	11587005	11631593	Robo1
chr11	12703495	12738898	Robo2
chr11	12800474	12813163	Robo2
chr11	13116526	13116853	Robo2
chr11	15109166	15129608	Nrip1
chr11	15821549	15838897	Usp25
chr11	20704701	20735175	Ncam2
chr11	20839445	20856026	Ncam2
chr11	24599813	24602576	App
chr11	27819204	27862792	Grik1
chr11	27841183	27862792	Grik1
chr11	27858955	27862792	Grik1
chr11	30133625	30134596	Tiam1
chr11	30133625	30156660	Tiam1
chr11	30190510	30215866	Tiam1
chr11	30233529	30233752	Tiam1
chr11	30233529	30233753	Tiam1
chr11	30233529	30233754	Tiam1
chr11	30233529	30233755	Tiam1
chr11	31537945	31547627	Tmem50b
chr11	31776347	31779270	Itsn1
chr11	31776347	31788493	Itsn1
chr11	33956902	33957872	Dopey2
chr11	34025873	34026229	Dopey2
chr11	34070210	34075846	Morc3
chr11	34070210	34083018	Morc3
chr11	34075703	34080622	Morc3
chr11	34095335	34099242	Morc3
chr11	34631844	34633357	Ttc3
chr11	34631844	34635373	Ttc3
chr11	34631844	34640721	Ttc3
chr11	34631844	34650352	Ttc3
chr11	34893258	34943691	Dyrk1a
chr11	34893258	34955376	Dyrk1a
chr11	34962764	34964191	Dyrk1a
chr11	36857376	36857428	Pcp4
chr11	37072753	37081791	Dscam
chr11	4365041	4428115	Cadm2
chr11	4388992	4403265	Cadm2
chr11	44318133	44328008	Tomm70
chr11	44322397	44328008	Tomm70
chr11	45678029	45682388	Cep97
chr11	51725373	51749190	Bbx
chr11	51729549	51749190	Bbx
chr11	51768105	51772942	Bbx
chr11	55871655	55881625	Nectin3
chr11	55871655	55899499	Nectin3
chr11	57975444	57982482	Sidt1
chr11	58291086	58291797	Zdhhc23
chr11	60200762	60201488	Lsamp
chr11	65231539	65234199	Stxbp5l
chr11	65231539	65309652	Stxbp5l
chr11	65285434	65309652	Stxbp5l
chr11	65291129	65309652	Stxbp5l
chr11	65338900	65359552	Stxbp5l
chr11	65338900	65381534	Stxbp5l
chr11	65370106	65381534	Stxbp5l
chr11	66573048	66574447	Kpna1
chr11	67141692	67163796	Pdia5
chr11	68346719	68362865	Kalrn
chr11	68599125	68601243	Kalrn
chr11	69128424	69174094	Zfp148
chr11	69139597	69174094	Zfp148
chr11	69159219	69174094	Zfp148
chr11	70503715	70504818	Cep19
chr11	70765827	70773491	Dlg1
chr11	70806145	70862699	Dlg1
chr11	70811244	70813256	Dlg1
chr11	70825753	70862699	Dlg1
chr11	71475295	71477787	Acap2
chr11	71485692	71512736	Acap2
chr11	73005469	73015120	Opa1
chr11	73024100	73050971	Opa1
chr11	74261691	74287138	Fgf12
chr11	75327384	75339759	Ccdc50
chr11	806032	807416	Epha3
chr11	80718047	80782072	Dgkg
chr11	82483923	82484958	Psmd2
chr11	84670136	84680172	Tango2
chr11	85530573	85531039	Crkl
chr11	85646185	85661483	Pi4ka
chr11	85650951	85652458	Pi4ka
chr11	85655628	85661483	Pi4ka
chr11	85696717	85700914	Pi4ka
chr11	86737541	86746799	Fgd4
chr11	943710	944371	Epha3
chr12	11034450	11036751	Aimp2
chr12	16077764	16078702	Prkar1b
chr12	16090114	16104449	Prkar1b
chr12	16537261	16537750	Zfp68
chr12	17567386	17568998	Zscan21
chr12	19592974	19593585	Gigyf1
chr12	21590158	21595035	Prkrip1
chr12	22392371	22392665	Hip1
chr12	23281500	23289359	Clip2
chr12	23282546	23289359	Clip2
chr12	23386868	23391124	Gtf2ird1
chr12	23388985	23391811	Gtf2ird1
chr12	23488508	23492932	Gtf2i
chr12	23706828	23719320	Rcc1l
chr12	26544710	26549276	Galnt17
chr12	2733645	2735359	Arhgef18
chr12	27623241	27624187	Tpst1
chr12	2957511	2958063	Insr
chr12	29955720	29958533	Tmem132d
chr12	30122992	30125902	Slc15a4
chr12	32092243	32093135	Tmem132b
chr12	32622800	32639750	Ncor2
chr12	33102349	33107020	Tctn2
chr12	33168865	33172350	Tmed2
chr12	33308407	33319785	Sbno1
chr12	33324912	33325346	Sbno1
chr12	33759875	33766505	Ccdc62
chr12	34007758	34009049	Zcchc8
chr12	34079169	34083306	Clip1
chr12	34099408	34116000	Clip1
chr12	34111026	34112426	Clip1
chr12	34179830	34182274	Vps33a
chr12	34852800	34863976	Anapc5
chr12	35277539	35279915	Atp2a2
chr12	35339925	35348822	Anapc7
chr12	36520535	36523950	Ptpn11
chr12	36546008	36547667	Ptpn11
chr12	42201703	42204780	Bicdl1
chr12	44111008	44112713	Wscd2
chr12	44373550	44374138	Sgsm1
chr12	45417510	45420645	Pitpnb
chr12	46048062	46049432	Ep400
chr12	46077138	46085110	Ep400
chr12	5038907	5044568	Fry
chr12	6612090	6645179	Katnal1
chr12	7884931	7885613	Flt1
chr12	9242883	9250075	Cdk8
chr13	101433552	101439677	Eprs
chr13	105419215	105435473	Kcnk2
chr13	105431937	105435473	Kcnk2
chr13	106447093	106462854	Prox1
chr13	106908283	106965961	Rps6kc1
chr13	106908283	106977606	Rps6kc1
chr13	106947108	106965961	Rps6kc1
chr13	106947108	106977606	Rps6kc1
chr13	106963262	106977606	Rps6kc1
chr13	108147605	108152430	Kcnh1
chr13	108313227	108335461	Kcnh1
chr13	111017991	111025811	Cr1l
chr13	12165491	12180339	Zcchc2
chr13	12447161	12449940	Phlpp1
chr13	12447161	12496263	Phlpp1
chr13	12495372	12538010	Phlpp1
chr13	16933178	16945665	Cdh7
chr13	16933178	16955860	Cdh7
chr13	16933178	17001814	Cdh7
chr13	32489013	32536556	Ptpn4
chr13	32501065	32536556	Ptpn4
chr13	32521976	32536556	Ptpn4
chr13	35592359	35597509	Dpp10
chr13	38069050	38078193	Slc35f5
chr13	40063865	40099888	Mgat5
chr13	43642317	43644080	Pfkfb2
chr13	44293288	44294406	Srgap2
chr13	45376312	45377292	Rbbp5
chr13	49338495	49349560	Camsap2
chr13	53517355	53543224	Kcnt2
chr13	57500881	57522274	Cdc73
chr13	66250811	66271342	Swt1
chr13	66266787	66277669	Swt1
chr13	70525990	70589078	Acbd6
chr13	70563086	70589078	Acbd6
chr13	70563086	70640174	Acbd6
chr13	70578501	70589078	Acbd6
chr13	71427478	71427937	Soat1
chr13	72068344	72098595	Ralgps2
chr13	75279664	75295189	Tnr
chr13	76072377	76202821	Rabgap1l
chr13	76072377	76249942	Rabgap1l
chr13	76202679	76249942	Rabgap1l
chr13	78035139	78036468	Dnm3
chr13	79641996	79646227	Kifap3
chr13	80116498	80153009	Nme7
chr13	80150843	80177457	Nme7
chr13	80972696	80987259	Tiprl
chr13	81139851	81141778	Dcaf6
chr13	81147211	81163813	Dcaf6
chr13	81331762	81335580	Mpzl1
chr13	82900491	82902879	Uck2
chr13	82978097	82987710	Tmco1
chr13	83867383	83894257	Pbx1
chr13	83887995	83894257	Pbx1
chr13	86639800	86652869	Atf6
chr13	90751912	90796865	Rgs7
chr13	90795583	90796865	Rgs7
chr13	90795583	90821296	Rgs7
chr13	90817558	90821296	Rgs7
chr13	92622339	92665405	Sdccag8
chr13	92728454	92738085	Sdccag8
chr13	92825847	92858014	Akt3
chr13	92825847	92989094	Akt3
chr13	92849981	92858014	Akt3
chr13	92896687	92989094	Akt3
chr13	94724455	94729832	Smyd3
chr13	95434955	95446686	Ahctf1
chr13	95687696	95736279	Cdc42bpa
chr13	95800316	95818115	Cdc42bpa
chr13	98918906	98924617	Susd4
chr14	100775868	100784909	Spred2
chr14	101519376	101521334	Aftph
chr14	102029508	102051297	Vps54
chr14	102366615	102374449	Wdpcp
chr14	102775999	102790732	Ehbp1
chr14	102781477	102867468	Ehbp1
chr14	102881673	102885858	Ehbp1
chr14	103636486	103636768	Commd1
chr14	103680107	103683219	Cct4
chr14	10398079	10398795	Lin54
chr14	10398079	10406650	Lin54
chr14	110185493	110186117	Ppp4r3b
chr14	110223750	110232647	Cfap36
chr14	110548144	110553769	Mtif2
chr14	110737538	110740803	Rtn4
chr14	111910546	111911506	Psme4
chr14	112068371	112070277	Erlec1
chr14	14837405	14852142	Mrpl1
chr14	14951699	14956632	Cnot6l
chr14	14956546	14986751	Cnot6l
chr14	17450656	17451458	Uso1
chr14	20389299	20395125	Slc4a4
chr14	20672129	20672309	Slc4a4
chr14	20672129	20692073	Slc4a4
chr14	21027804	21034678	Rufy3
chr14	2461310	2461540	Evi5
chr14	2480796	2482732	Evi5
chr14	2480796	2493008	Evi5
chr14	2514775	2528257	Evi5
chr14	2514775	2548766	Evi5
chr14	25608357	25609021	Epha5
chr14	25798419	25804404	Epha5
chr14	25798419	25816477	Epha5
chr14	2746578	2787591	Glmn
chr14	28410577	28490550	Adgrl3
chr14	28456681	28490550	Adgrl3
chr14	28484030	28531962	Adgrl3
chr14	28515666	28531962	Adgrl3
chr14	33536671	33540511	Ppat
chr14	34243210	34249297	Clock
chr14	35536195	35536538	Chic2
chr14	36015626	36049718	Fip1l1
chr14	36031205	36044721	Fip1l1
chr14	3698895	3702696	Zfp644
chr14	37069708	37094770	Dcun1d4
chr14	37069708	37102852	Dcun1d4
chr14	37079581	37082756	Dcun1d4
chr14	37079581	37094770	Dcun1d4
chr14	37079581	37102852	Dcun1d4
chr14	38548503	38552633	Gabrb1
chr14	39061592	39079599	Gabra4
chr14	39062628	39079599	Gabra4
chr14	39655174	39662994	Gabra2
chr14	39915890	39935802	Gabrg1
chr14	39932609	39935802	Gabrg1
chr14	45365819	45383785	Ube2k
chr14	45859408	45871609	Klhl5
chr14	46849588	46858331	Pgm2
chr14	72480540	72496833	Fbxl5
chr14	74405846	74422234	Rab28
chr14	77978464	77980406	Stx18
chr14	7865724	7885333	Mapk10
chr14	7959032	7998764	Mapk10
chr14	79769326	79770068	Tbc1d14
chr14	81546277	81565252	Htt
chr14	81615942	81621957	Htt
chr14	82100042	82104883	Rnf4
chr14	82102663	82104883	Rnf4
chr14	83982615	83983257	Limk2
chr14	85297807	85299074	Ascc2
chr14	85477702	85482197	Nf2
chr14	86374278	86377102	Urgcp
chr14	87829538	87859272	Adcy1
chr14	87829538	87879861	Adcy1
chr14	87851618	87859272	Adcy1
chr14	89047612	89049067	Tns3
chr14	8916380	8925929	Wdfy3
chr14	9099732	9119257	Cds1
chr14	92575302	92582640	Ikzf1
chr14	93266599	93292492	Cobl
chr14	99696956	99698568	Meis1
chr15	107006782	107009577	Ubac2
chr15	107243812	107246438	Tm9sf2
chr15	107704030	107886094	Pcca
chr15	107840803	107857312	Pcca
chr15	107840803	107886094	Pcca
chr15	107840803	107945758	Pcca
chr15	107843304	107857312	Pcca
chr15	107843304	107945758	Pcca
chr15	108483448	108503044	Nalcn
chr15	108501403	108503044	Nalcn
chr15	12074020	12084168	Slc4a7
chr15	14065380	14084200	Cadps
chr15	14221329	14239842	Cadps
chr15	14234565	14273775	Cadps
chr15	14234565	14280256	Cadps
chr15	14247932	14248984	Cadps
chr15	14247932	14280256	Cadps
chr15	18400081	18409642	LOC361016
chr15	21123773	21125788	Gpr137c
chr15	21276250	21277081	Gnpnat1
chr15	21507645	21510992	Ddhd1
chr15	22862710	22863229	Samd4a
chr15	22862710	22913291	Samd4a
chr15	24449873	24462563	Tmem260
chr15	25025284	25033216	Exoc5
chr15	25060099	25065447	Ap5m1
chr15	2522053	2522859	Vdac2
chr15	27667176	27671215	Chd8
chr15	3275317	3281274	Adk
chr15	3275317	3415943	Adk
chr15	33632977	33633788	Carmil3
chr15	35760858	35771667	Pspc1
chr15	36482036	36485793	Ift88
chr15	36482036	36501048	Ift88
chr15	36490471	36501048	Ift88
chr15	36596467	36601239	Eef1akmt1
chr15	36900731	36921169	Zdhhc20
chr15	36993375	37021004	Micu2
chr15	39379318	39381345	Mtmr6
chr15	3953627	3962412	Usp54
chr15	39938723	39969044	Mipep
chr15	44706663	44718647	Fbxo16
chr15	53847710	53851507	Rb1
chr15	53901178	53904044	Rb1
chr15	53901178	53928599	Rb1
chr15	53909577	53935112	Rb1
chr15	54238239	54240710	Sucla2
chr15	56162961	56165989	Zc3h13
chr15	61523073	61535485	Wbp4
chr15	654605	780226	Kcnma1
chr15	66424706	66425071	Pcdh17
chr15	68905809	68969877	Diaph3
chr15	69663629	69666089	Tdrd3
chr15	69663629	69693484	Tdrd3
chr15	69692633	69733904	Tdrd3
chr15	780116	800088	Kcnma1
chr15	82982879	83000105	Pibf1
chr15	847873	870965	Kcnma1
chr15	87197842	87210121	Mycbp2
chr15	87292331	87308713	Mycbp2
chr15	88568342	88576360	Rnf219
chr16	1080904	1159331	Zmiz1
chr16	10994851	11010717	Grid1
chr16	1731707	1735793	Slmap
chr16	1731707	1765391	Slmap
chr16	1731707	1772846	Slmap
chr16	1751586	1765391	Slmap
chr16	1751586	1772846	Slmap
chr16	17675562	17676168	Tmem38a
chr16	17861174	17873994	Eps15l1
chr16	17865990	17870648	Eps15l1
chr16	18780227	18780762	Slc27a1
chr16	19187652	19187825	Mpv17l2
chr16	1922077	1932231	Dennd6a
chr16	19647279	19650464	Sugp2
chr16	19879931	19880925	Mau2
chr16	26484260	26494314	Tmem192
chr16	26488424	26494314	Tmem192
chr16	32110455	32111231	Sh3rf1
chr16	32344475	32352458	Nek1
chr16	32344475	32392214	Nek1
chr16	32456212	32456388	Clcn3
chr16	3303535	3315012	Erc2
chr16	35000078	35149116	Galntl6
chr16	35627331	35631459	Galntl6
chr16	4209850	4238479	Cacna2d3
chr16	4209850	4249152	Cacna2d3
chr16	4234247	4249152	Cacna2d3
chr16	4309966	4313312	Cacna2d3
chr16	46946140	46996764	Tenm3
chr16	50573450	50576736	Fat1
chr16	54335831	54342722	Pcm1
chr16	54361151	54374697	Pcm1
chr16	55311415	55328492	Micu3
chr16	56831038	56844603	Tusc3
chr16	6295423	6296927	Tmem110
chr16	6354635	6354839	Itih3
chr16	63983495	64001593	Nrg1
chr16	6407880	6414052	Nek4
chr16	67577960	67604431	Unc5d
chr16	6787430	6812540	Capn7
chr16	6813378	6818574	Capn7
chr16	6826946	6828148	Sh3bp5
chr16	6928446	6936865	Mettl6
chr16	70442685	70445027	Fnta
chr16	70620142	70622905	Ash2l
chr16	70698823	70712274	Ddhd2
chr16	70701275	70712274	Ddhd2
chr16	70708253	70709380	Ddhd2
chr16	70708253	70711105	Ddhd2
chr16	70780863	70781379	Nsd3
chr16	7081707	7084935	Hacl1
chr16	71490495	71502826	Adam9
chr16	73847491	73856527	Ikbkb
chr16	7653533	7657923	Ncoa4
chr16	7655203	7657923	Ncoa4
chr16	7735928	7761519	Parg
chr16	7735928	7784781	Parg
chr16	7757059	7761519	Parg
chr16	82567525	82581873	Arhgef7
chr16	84042729	84076214	Myo16
chr16	86209394	86209678	Efnb2
chr16	8946725	8954582	Mapk8
chr16	8952383	8954582	Mapk8
chr16	9879707	9905296	Fam35a
chr17	10959343	10965852	Naa35
chr17	11042956	11109808	Agtpbp1
chr17	11063086	11109808	Agtpbp1
chr17	11093880	11109808	Agtpbp1
chr17	11098046	11102827	Agtpbp1
chr17	11102135	11109808	Agtpbp1
chr17	11121592	11130327	Agtpbp1
chr17	11736990	11744228	Ntrk2
chr17	11736990	11756498	Ntrk2
chr17	11736990	11773977	Ntrk2
chr17	11736990	11779027	Ntrk2
chr17	11770456	11779027	Ntrk2
chr17	12392406	12394549	Ubqln1
chr17	14488820	14489466	H2afy
chr17	15000110	15006509	Ddx46
chr17	15382186	15414523	Nsd1
chr17	15412427	15448628	Nsd1
chr17	15431379	15433930	Nsd1
chr17	15431379	15448628	Nsd1
chr17	15610695	15621703	Uimc1
chr17	18153830	18185991	Auh
chr17	18174922	18185991	Auh
chr17	19397778	19397887	Secisbp2
chr17	21504165	21511322	Wnk2
chr17	21691939	21696105	Fam120a
chr17	21691939	21710092	Fam120a
chr17	23909833	23934293	Kif13a
chr17	24728274	24819807	Atxn1
chr17	24728274	24895242	Atxn1
chr17	24728274	24951240	Atxn1
chr17	24728274	24992486	Atxn1
chr17	27436130	27438126	Phactr1
chr17	33005058	33007094	Riok1
chr17	34920154	34935281	Fars2
chr17	35299044	35347388	Cdyl
chr17	35346730	35347388	Cdyl
chr17	35346730	35373899	Cdyl
chr17	36923475	36930079	Slc22a23
chr17	40073326	40084964	Exoc2
chr17	48070534	48071306	Carmil1
chr17	48070534	48091660	Carmil1
chr17	48070534	48105031	Carmil1
chr17	48129666	48161351	Carmil1
chr17	4884229	4908018	Adcy2
chr17	4884229	4930603	Adcy2
chr17	51995770	52015702	Elmo1
chr17	53649339	53694685	Amph
chr17	53935588	53947107	Vps41
chr17	53958442	53994590	Vps41
chr17	53982257	53994590	Vps41
chr17	55174689	55184182	Cdk13
chr17	55488739	55519102	Sugct
chr17	5577187	5585421	Mfsd14b
chr17	59113631	59193771	Hecw1
chr17	59119128	59129657	Hecw1
chr17	59119128	59132446	Hecw1
chr17	59345984	59347199	Arid4b
chr17	59815063	59818104	Arhgap12
chr17	6424798	6440757	Cdc14b
chr17	66574394	66580965	Lyst
chr17	68834987	68836312	Mtr
chr17	69212866	69230505	Ryr2
chr17	69212866	69251221	Ryr2
chr17	69251056	69261524	Ryr2
chr17	69309907	69327246	Ryr2
chr17	69348023	69350966	Ryr2
chr17	69403784	69414460	Ryr2
chr17	69485561	69498295	Ryr2
chr17	71330902	71349728	Zmynd11
chr17	71330902	71360791	Zmynd11
chr17	72858901	72859812	Adarb2
chr17	7410995	7481045	Npepo
chr17	7435506	7456463	Npepo
chr17	7435506	7476721	Npepo
chr17	7435506	7481045	Npepo
chr17	7446667	7456463	Npepo
chr17	7446667	7476721	Npepo
chr17	7446667	7481045	Npepo
chr17	7455719	7481045	Npepo
chr17	77853455	77854913	Gdi2
chr17	77932602	77940424	Ankrd16
chr17	79301646	79325224	Sfmbt2
chr17	82863730	82919889	Celf2
chr17	82949668	82970812	Celf2
chr17	82949668	82986038	Celf2
chr17	82958902	82974363	Celf2
chr17	82958902	82986038	Celf2
chr17	83167477	83186592	Usp6nl
chr17	83167477	83244517	Usp6nl
chr17	83350551	83371617	Upf2
chr17	83367589	83371617	Upf2
chr17	83489387	83489619	Sec61a2
chr17	84306967	84308363	Optn
chr17	84822719	84830292	Frmd4a
chr17	84908186	84958687	Frmd4a
chr17	86474755	86498640	Itga8
chr17	86713374	86750723	Fam188a
chr17	86734556	86750723	Fam188a
chr17	86734556	86762965	Fam188a
chr17	87478170	87486431	Rsu1
chr17	91597903	91609834	Nebl
chr17	92278135	92301051	Mllt10
chr17	92285362	92301051	Mllt10
chr17	92296957	92301051	Mllt10
chr17	92319366	92365778	Mllt10
chr17	92954370	92961338	Pip4k2a
chr17	94825353	94838398	Arhgap21
chr17	94830683	94831458	Arhgap21
chr17	94850993	94863641	Arhgap21
chr17	94859226	94863641	Arhgap21
chr17	94887202	94889313	Arhgap21
chr17	96764357	96778508	Yme1l1
chr18	115720	115941	Fundc2
chr18	1435781	1461958	Rock1
chr18	14401100	14421499	Nol4
chr18	14575942	14586920	Nol4
chr18	14575942	14618491	Nol4
chr18	1458816	1468051	Rock1
chr18	16701593	16707656	Fhod3
chr18	16793002	16814144	Fhod3
chr18	16841163	16878012	Fhod3
chr18	16841163	16883862	Fhod3
chr18	16920501	16933080	Fhod3
chr18	1948618	1964442	Esco1
chr18	1958311	1964442	Esco1
chr18	2140724	2148753	Mib1
chr18	2151699	2168957	Mib1
chr18	218074	223730	Mtmr1
chr18	224405	228924	Mtmr1
chr18	23506826	23603373	Rit2
chr18	23571650	23603373	Rit2
chr18	24246297	24249305	Wdr33
chr18	24246297	24255303	Wdr33
chr18	24702807	24707042	Ercc3
chr18	25550464	25567743	Camk4
chr18	25567670	25597486	Camk4
chr18	26739348	26743225	Apc
chr18	26739348	26751360	Apc
chr18	26739348	26762470	Apc
chr18	26739348	26771068	Apc
chr18	26747252	26766770	Apc
chr18	27121099	27125076	Cdc23
chr18	27737633	27740529	Ctnna1
chr18	28298382	28303741	Dnajc18
chr18	29222320	29224647	Ankhd1
chr18	29269778	29270177	Ankhd1
chr18	29269778	29272965	Ankhd1
chr18	29487085	29487863	Hars2
chr18	31386640	31396528	Ndfip1
chr18	32048250	32053662	Arhgap26
chr18	32048250	32063819	Arhgap26
chr18	32189502	32193139	Arhgap26
chr18	32234040	32257610	Arhgap26
chr18	32376666	32459145	Nr3c1
chr18	3505928	3508716	Cables1
chr18	36534030	36557326	Stk32a
chr18	38165260	38167629	Mcc
chr18	39598189	39598608	Kcnn2
chr18	41231154	41256954	Commd10
chr18	45182510	45186267	Hsd17b4
chr18	5015154	5018510	Zfp521
chr18	5015154	5118939	Zfp521
chr18	52491308	52493667	Lmnb1
chr18	5897345	5901850	Ss18
chr18	59942222	59944607	Wdr7
chr18	59942222	59961843	Wdr7
chr18	59944518	59961843	Wdr7
chr18	59957031	59994635	Wdr7
chr18	60070593	60095100	Wdr7
chr18	61253170	61337126	Nedd4l
chr18	61331757	61337126	Nedd4l
chr18	61437638	61445028	Nedd4l
chr18	61450540	61460699	Nedd4l
chr18	61916431	61918785	Zfp532
chr18	61932327	61949273	Zfp532
chr18	61937166	61949273	Zfp532
chr18	61944174	61949273	Zfp532
chr18	64212954	64255983	Ptpn2
chr18	66135862	66139400	Tcf4
chr18	68085319	68107543	Dcc
chr18	68085319	68136154	Dcc
chr18	68100708	68107543	Dcc
chr18	70438642	70461613	Smad4
chr18	70446766	70461613	Smad4
chr18	70452138	70461613	Smad4
chr18	70458744	70461613	Smad4
chr18	71941072	71961240	Dym
chr18	71941072	71976688	Dym
chr18	71941072	71978957	Dym
chr18	71976562	71978957	Dym
chr18	72010572	72023824	Dym
chr18	72015918	72023824	Dym
chr18	77675672	77760490	Atp9b
chr18	77721300	77753304	Atp9b
chr18	77721300	77760490	Atp9b
chr18	77721300	77765882	Atp9b
chr18	77741292	77765882	Atp9b
chr18	77741292	77797116	Atp9b
chr18	77753252	77765882	Atp9b
chr18	77753252	77797116	Atp9b
chr18	79044216	79046662	Mbp
chr18	8099335	8109036	Cdh2
chr19	10026180	10029736	Csnk2a2
chr19	12253679	12276012	Large1
chr19	12364974	12365162	Large1
chr19	15206103	15218408	Lpcat2
chr19	20128718	20129334	Papd5
chr19	20599334	20602549	Zfp423
chr19	21588006	21589691	N4bp1
chr19	22454214	22526412	Phkb
chr19	22489782	22526412	Phkb
chr19	22504720	22526412	Phkb
chr19	22523828	22526412	Phkb
chr19	22563970	22584686	Itfg1
chr19	22612650	22627967	Itfg1
chr19	22653015	22661118	Itfg1
chr19	25046473	25047005	Nf1x
chr19	25124449	25124767	Trmt1
chr19	25215270	25216063	Cacna1a
chr19	25315874	25325396	Cacna1a
chr19	26785081	26811030	Rnf150
chr19	27766678	27769679	Inpp4b
chr19	27815779	27922662	Inpp4b
chr19	28050413	28053077	Inpp4b
chr19	29056065	29056360	Gab1
chr19	30375161	30375738	Smad1
chr19	32327979	32328210	Arhgap10
chr19	32327979	32347380	Arhgap10
chr19	32327979	32362186	Arhgap10
chr19	32353004	32373506	Arhgap10
chr19	32359414	32362186	Arhgap10
chr19	32369411	32373506	Arhgap10
chr19	32369411	32392837	Arhgap10
chr19	32387410	32392837	Arhgap10
chr19	32390760	32419296	Arhgap10
chr19	32390760	32426535	Arhgap10
chr19	32390760	32433217	Arhgap10
chr19	32412894	32433217	Arhgap10
chr19	32412894	32466627	Arhgap10
chr19	32419208	32433217	Arhgap10
chr19	32692965	32867063	Nr3c2
chr19	32865301	32867063	Nr3c2
chr19	34993437	35015270	Cbfb
chr19	35054514	35062166	RGD621098
chr19	37209368	37224067	Nfat5
chr19	39712107	39713168	Ap1g1
chr19	40902005	40910632	Ddx19a
chr19	40960831	40962629	Aars
chr19	41044322	41047925	Pdpr
chr19	41044322	41048587	Pdpr
chr19	41103555	41115230	Glg1
chr19	42821573	42822405	Cntnap4
chr19	43764861	43825837	Adamts18
chr19	50235930	50237674	Usp10
chr19	51996522	51997300	Jph3
chr19	52213642	52217980	Banp
chr19	53403097	53407119	Spg7
chr19	53403097	53416935	Spg7
chr19	53799121	53799921	Afg3l1
chr19	55296560	55307993	Disc1
chr19	9727691	9727966	Cnot1
chr2	100872008	100873607	Ythdf3
chr2	103127522	103135924	Cyp7b1
chr2	105229963	105256069	Hltf
chr2	111926257	111927566	Nlgn1
chr2	111926759	111927566	Nlgn1
chr2	113810552	113815289	Egfem1
chr2	116850592	116859173	Phc3
chr2	116869431	116881264	Phc3
chr2	119036259	119051033	Usp13
chr2	120131798	120140768	Ccdc39
chr2	122368823	122373718	Dcun1d1
chr2	127705948	127708542	Hspa4l
chr2	127705948	127720066	Hspa4l
chr2	128606168	128623764	Sclt1
chr2	128606168	128686765	Sclt1
chr2	128606168	128695807	Sclt1
chr2	128628620	128686765	Sclt1
chr2	128649516	128653446	Sclt1
chr2	128649516	128679421	Sclt1
chr2	128649516	128686765	Sclt1
chr2	128649516	128695807	Sclt1
chr2	128679350	128724432	Sclt1
chr2	128684882	128724432	Sclt1
chr2	128701944	128724432	Sclt1
chr2	139290834	139301387	Slc7a11
chr2	139290834	139309389	Slc7a11
chr2	140156521	140200412	Elf2
chr2	140361797	140367405	Naa15
chr2	140427026	140435751	Setd7
chr2	140430609	140435751	Setd7
chr2	144695764	144705025	Dclk1
chr2	144715960	144722014	Dclk1
chr2	152143361	152144284	Dhx36
chr2	158015782	158029467	Schip1
chr2	158488304	158488991	Schip1
chr2	167332534	167356423	Fstl5
chr2	172319219	172329471	Gria2
chr2	175941052	175963225	Trim2
chr2	176291334	176305528	Arfip1
chr2	176291334	176313310	Arfip1
chr2	178263867	178283351	Lrba
chr2	178580803	178594405	Lrba
chr2	178832163	178842570	Dclk2
chr2	180234184	180241630	Mef2d
chr2	180383112	180387585	Cct3
chr2	180887418	180888242	Syt11
chr2	180991494	180996282	Dap3
chr2	180998323	181007342	Dap3
chr2	181030824	181047928	Ash1l
chr2	181030824	181070852	Ash1l
chr2	181062838	181070852	Ash1l
chr2	181062838	181092146	Ash1l
chr2	181070116	181070852	Ash1l
chr2	181110111	181126783	Ash1l
chr2	181253886	181254768	Clk2
chr2	182606024	182612162	Gatad2b
chr2	189475853	189528307	Snx27
chr2	189484543	189528307	Snx27
chr2	189493719	189528307	Snx27
chr2	189501480	189528307	Snx27
chr2	190348327	190360619	Arnt
chr2	190373069	190374252	Arnt
chr2	190939625	190948290	Otud7b
chr2	192546665	192548547	Pde4dip
chr2	192635377	192639400	Pde4dip
chr2	195125256	195126382	Gdap2
chr2	195125256	195140280	Gdap2
chr2	195573001	195614651	Man1a2
chr2	199216505	199220690	Phtf1
chr2	199220533	199226162	Phtf1
chr2	199220533	199228932	Phtf1
chr2	199282444	199284701	Magi3
chr2	199311401	199319163	Magi3
chr2	199688432	199730696	Lrig2
chr2	199695085	199709969	Lrig2
chr2	199709570	199711802	Lrig2
chr2	199709570	199730696	Lrig2
chr2	199709897	199711802	Lrig2
chr2	199718218	199727860	Lrig2
chr2	199718218	199730696	Lrig2
chr2	199718555	199730696	Lrig2
chr2	199727397	199727860	Lrig2
chr2	200059784	200060048	Mov10
chr2	200143212	200157597	St7l
chr2	200150404	200157597	St7l
chr2	201826325	201835248	Cept1
chr2	204422905	204423701	Stxbp3
chr2	205212546	205228537	Vav3
chr2	205594540	205595181	Ntng1
chr2	205798431	205799174	Ntng1
chr2	211131594	211143255	Olfm3
chr2	212130509	212141513	Slc30a7
chr2	212576285	212633235	Cdc14a
chr2	212816658	212823120	Trmt13
chr2	212817213	212823120	Trmt13
chr2	212871649	212877894	Hiatl3
chr2	213973999	213977693	Plppr5
chr2	216211303	216230463	Ptbp2
chr2	216218339	216230463	Ptbp2
chr2	219435182	219435771	Pde5a
chr2	219483296	219484374	Pde5a
chr2	219509290	219530845	Pde5a
chr2	220352172	220385190	Ndst3
chr2	22217809	22235469	Rasgrf2
chr2	22487686	22529136	Msh3
chr2	225090772	225095370	Ap1ar
chr2	22942420	22945017	Serinc5
chr2	230591502	230604988	Gstcd
chr2	230835175	230859723	Ppa2
chr2	230835175	230869648	Ppa2
chr2	233175075	233182769	Nfkb1
chr2	234261169	234261370	Ppp3ca
chr2	234261169	234360605	Ppp3ca
chr2	234333586	234360605	Ppp3ca
chr2	234347214	234375415	Ppp3ca
chr2	234373210	234375415	Ppp3ca
chr2	23463282	23465429	Papd4
chr2	24082120	24093014	Arsb
chr2	24082120	24141116	Arsb
chr2	240979795	240980096	Pkn2
chr2	247104532	247201981	Adgrl2
chr2	24713545	24729554	Ap3b1
chr2	24781288	24809277	Ap3b1
chr2	251505398	251505808	St6galnac3
chr2	254966443	254966676	Negr1
chr2	256241834	256263386	Lrrc7
chr2	256241834	256276423	Lrrc7
chr2	256256117	256263386	Lrrc7
chr2	256441009	256541687	Lrrc7
chr2	258095814	258101140	Wls
chr2	26973443	26980977	Polk
chr2	27658254	27663097	Hexb
chr2	28541024	28542362	Arhgef28
chr2	29391380	29392797	Fcho2
chr2	29409010	29417938	Fcho2
chr2	29409010	29442620	Fcho2
chr2	29514432	29532811	Tnpo1
chr2	29523990	29532811	Tnpo1
chr2	3148192	3156077	Arsk
chr2	31619919	31627506	Slc30a5
chr2	35090358	35093284	Trappc13
chr2	35138391	35155947	Ppwd1
chr2	36002623	36020314	Rgs7bp
chr2	38071743	38073986	Dimt1
chr2	42762027	42769320	Gpbp1
chr2	4365142	4461769	Slf1
chr2	44075470	44084841	Slc38a9
chr2	49109095	49127010	Emb
chr2	49584863	49585287	Hcn1
chr2	54373239	54373461	Ttc33
chr2	56440210	56445302	Lifr
chr2	57638924	57684456	Wdr70
chr2	57681453	57684456	Wdr70
chr2	57717523	57722361	Nup155
chr2	61805465	61809611	Golph3
chr2	62403728	62404992	Drosha
chr2	62403728	62421367	Drosha
chr2	62403728	62429332	Drosha
chr2	62574650	62578898	Cdh6
chr2	69649011	69651452	Cdh10
chr2	79387736	79395878	Ankh
chr2	83598295	83599483	2018-03-06
chr2	85011850	85013631	Sema5a
chr2	94554352	94555235	Zbtb10
chr2	94554352	94558490	Zbtb10
chr20	11989301	11991815	Slc19a1
chr20	13483319	13498122	Cabin1
chr20	13492414	13498122	Cabin1
chr20	13871156	13878801	Specc1l
chr20	13871156	13899657	Specc1l
chr20	13888145	13899657	Specc1l
chr20	13909649	13917147	Specc1l
chr20	13909649	13926740	Specc1l
chr20	13911681	13926740	Specc1l
chr20	19539257	19556630	Ank3
chr20	25273144	25276397	Slc25a16
chr20	25340093	25342629	Rufy2
chr20	25356148	25358138	Hnrnph3
chr20	27303458	27311245	Ascc1
chr20	27309480	27311245	Ascc1
chr20	30010733	30010919	Ccar1
chr20	3746268	3748644	Bag6
chr20	37480890	37483364	Gcc2
chr20	3786888	3787193	Abhd16a
chr20	41177166	41178701	Hdac2
chr20	43653463	43668254	Fyn
chr20	43996079	44006138	Rev3l
chr20	44420858	44421066	Gtf3c6
chr20	44582412	44623275	Cdk19
chr20	44621246	44623275	Cdk19
chr20	44621246	44641082	Cdk19
chr20	45205686	45227580	Fig4
chr20	46695700	46697502	Sec63
chr20	47029711	47066104	Sobp
chr20	47063096	47066104	Sobp
chr20	49863045	49881438	Hace1
chr20	49863045	49893149	Hace1
chr20	49863045	49906493	Hace1
chr20	49863045	49923257	Hace1
chr20	49863045	49939167	Hace1
chr20	49881362	49893149	Hace1
chr20	49881362	49923257	Hace1
chr20	49893017	49923257	Hace1
chr20	53645994	53662890	Grik2
chr20	5640301	5640829	Grm4
chr20	6000068	6008398	LOC294154
chr20	6197805	6210919	Anks1a
chr20	6199068	6210919	Anks1a
chr20	6978229	6978568	Mapk14
chr20	7889972	7893862	Tbc1d22b
chr3	10139574	10140671	Fnbp1
chr3	10139574	10162828	Fnbp1
chr3	10153224	10162828	Fnbp1
chr3	102054357	102101232	Meis2
chr3	10228301	10232228	Gpr107
chr3	10243494	10247757	Gpr107
chr3	103222162	103240107	Spred1
chr3	104903118	104903202	Eif2ak4
chr3	105962712	105966640	Ino80
chr3	105963634	105964812	Ino80
chr3	105963634	105976648	Ino80
chr3	106208447	106218327	Rtf1
chr3	106226422	106236410	Rtf1
chr3	106908916	106913293	Ganc
chr3	107547388	107586555	Ttbk2
chr3	107558649	107586555	Ttbk2
chr3	107653671	107655029	Ubr1
chr3	107732600	107736222	Ubr1
chr3	108682487	108697823	Casc4
chr3	108690314	108691160	Casc4
chr3	112412580	112415634	Myef2
chr3	113146364	113158818	Cops2
chr3	114326398	114328901	Trpm7
chr3	114326743	114328901	Trpm7
chr3	114341904	114366079	Trpm7
chr3	114458459	114462092	Sppl2a
chr3	114587557	114587893	Ap4e1
chr3	11491910	11493645	Ciz1
chr3	114967714	114968650	Kcnip3
chr3	116596266	116608385	Zc3h6
chr3	117226302	117236765	Sirpa
chr3	118163469	118163827	Ptpra
chr3	118285018	118285540	Ddrgk1
chr3	118338440	118345730	RGD1565616
chr3	118373870	118393527	RGD1565616
chr3	118422195	118434776	RGD1565616
chr3	118422195	118449497	RGD1565616
chr3	118982782	118996153	Pank2
chr3	118988611	118996153	Pank2
chr3	118992401	118996153	Pank2
chr3	123328594	123343927	Plcb1
chr3	123376186	123413107	Plcb1
chr3	123376186	123437336	Plcb1
chr3	123967758	123970486	Plcb4
chr3	124186858	124187644	Pak7
chr3	128117129	128154756	Tasp1
chr3	128148165	128184463	Tasp1
chr3	128173411	128184463	Tasp1
chr3	12822205	12854468	Mvb12b
chr3	12822205	12892777	Mvb12b
chr3	131187048	131209216	Kif16b
chr3	13228897	13247399	Pbx3
chr3	133178332	133197046	Dtd1
chr3	13465352	13477472	Mapkap1
chr3	13465352	13558294	Mapkap1
chr3	139494678	139532767	Syndig1
chr3	145300705	145335760	Raly
chr3	145663863	145677650	Itch
chr3	146061387	146067595	Gss
chr3	146650853	146653456	Phf20
chr3	14752036	14769670	Dab2ip
chr3	151486107	151494663	Top1
chr3	151805692	151807267	Chd6
chr3	151832962	151845319	Chd6
chr3	1541190	1549415	Spopl
chr3	154121367	154150949	Tox2
chr3	155025145	155031846	Stk4
chr3	155038696	155043382	Stk4
chr3	156047375	156050700	Ncoa5
chr3	156047375	156060482	Ncoa5
chr3	156877749	156880468	Zmynd8
chr3	158658235	158658663	Rnf114
chr3	169192745	169215692	Osbpl2
chr3	17171087	17176660	Rc3h2
chr3	17228797	17244361	Rabgap1
chr3	17228797	17264260	Rabgap1
chr3	17234895	17242418	Rabgap1
chr3	17357765	17385067	Strbp
chr3	17357765	17386192	Strbp
chr3	17367151	17386192	Strbp
chr3	17367989	17385067	Strbp
chr3	17382672	17386192	Strbp
chr3	17607483	17621941	Dennd1a
chr3	17700770	17741012	Dennd1a
chr3	17700770	17761274	Dennd1a
chr3	17719736	17761274	Dennd1a
chr3	17877198	17887246	Dennd1a
chr3	20836135	20902511	Lrp1b
chr3	20848162	20902511	Lrp1b
chr3	21481267	21482290	Lrp1b
chr3	21601717	21634038	Lrp1b
chr3	2995946	2996800	Cacna1b
chr3	3008249	3011674	Cacna1b
chr3	30739581	30741146	Kif5c
chr3	3098732	3108575	Ehmt1
chr3	3130784	3135653	Ehmt1
chr3	3140398	3147332	Ehmt1
chr3	3140398	3160935	Ehmt1
chr3	3160763	3169919	Ehmt1
chr3	3166935	3169919	Ehmt1
chr3	3368634	3371881	Nelfb
chr3	33951753	33958231	Cacnb4
chr3	3516985	3517557	Dpp7
chr3	36387909	36430580	Galnt13
chr3	3708873	3711189	Traf2
chr3	40676750	40734002	Ccdc148
chr3	40731416	40778183	Ccdc148
chr3	40755854	40778183	Ccdc148
chr3	4077432	4078707	Kcnt1
chr3	4139142	4140323	Camsap1
chr3	41491222	41492586	Tanc1
chr3	41624781	41650750	Baz2b
chr3	4186809	4189266	Ubac1
chr3	43433376	43446874	Tank
chr3	44092370	44117012	Slc4a10
chr3	44231321	44253796	Slc4a10
chr3	4512386	4513314	Gpsm1
chr3	4601162	4601408	Sec16a
chr3	47502708	47512913	Scn3a
chr3	48187793	48213054	Ttc21b
chr3	48262722	48287221	Scn1a
chr3	50301908	50401827	Stk39
chr3	50347751	50401827	Stk39
chr3	50347751	50411664	Stk39
chr3	50347751	50458130	Stk39
chr3	50401596	50411664	Stk39
chr3	50401596	50440356	Stk39
chr3	50401596	50446293	Stk39
chr3	50401596	50458130	Stk39
chr3	50408882	50458130	Stk39
chr3	50439043	50446293	Stk39
chr3	50439043	50458130	Stk39
chr3	51793747	51804224	Bbs5
chr3	52986731	53012770	Tlk1
chr3	52999133	53012770	Tlk1
chr3	53012651	53012770	Tlk1
chr3	55642565	55656969	Ola1
chr3	57485437	57518278	Mtx2
chr3	59258824	59271549	Osbpl6
chr3	63221118	63229556	Nckap1
chr3	63225947	63229556	Nckap1
chr3	63229497	63237918	Nckap1
chr3	63249095	63249186	Nckap1
chr3	67903996	67904421	Zdhhc5
chr3	75127085	75129827	Fnbp4
chr3	75512214	75515854	Madd
chr3	77412713	77413977	Prdm11
chr3	87802100	87825407	Pamr1
chr3	87820105	87825407	Pamr1
chr3	87978495	87988422	Slc1a2
chr3	8890930	8894030	Odf2
chr3	89072063	89073984	Caprin1
chr3	8969750	8971384	Sptan1
chr3	8969750	8975408	Sptan1
chr3	8971258	8975408	Sptan1
chr3	89793796	89794895	Hipk3
chr3	8984896	8986591	Sptan1
chr3	90100346	90114319	Qser1
chr3	90385800	90389352	Eif3m
chr3	9109733	9109949	Zer1
chr3	92200608	92287181	Mpped2
chr3	98193007	98207303	Slc12a6
chr4	10005995	10060838	Magi2
chr4	10041066	10060838	Magi2
chr4	10137848	10138487	Magi2
chr4	10377649	10419600	Magi2
chr4	104056118	104064009	Eif2ak3
chr4	105039986	105045680	Reep1
chr4	105039986	105069435	Reep1
chr4	105163569	105164424	Ptcd3
chr4	105401696	105412273	St3gal5
chr4	105408134	105412273	St3gal5
chr4	110789060	110805124	Ctnna2
chr4	117405179	117405334	Dctn1
chr4	118152687	118153624	Zfp638
chr4	119159890	119173603	Exoc6b
chr4	119897179	119921722	Alms1
chr4	121175355	121177077	Nfu1
chr4	121222934	121230041	Gfpt1
chr4	122126557	122132353	Copg1
chr4	123656258	123658078	Chchd6
chr4	123656258	123661784	Chchd6
chr4	130109432	130119914	Suclg2
chr4	130109432	130156460	Suclg2
chr4	130128629	130156460	Suclg2
chr4	130154486	130156460	Suclg2
chr4	131887417	131892116	Tmf1
chr4	132713342	132726239	Mitf
chr4	132724051	132726239	Mitf
chr4	133846167	133859570	Foxp1
chr4	134477720	134497953	Eif4e3
chr4	134481606	134497953	Eif4e3
chr4	134484797	134497953	Eif4e3
chr4	135516724	135536861	Shq1
chr4	135516724	135554999	Shq1
chr4	137149719	137193750	Cntn3
chr4	13788674	13810258	Sema3c
chr4	143633800	143643723	Sumf1
chr4	144333522	144334984	Arl8b
chr4	144333522	144339330	Arl8b
chr4	148611195	148613525	Srgap3
chr4	149380086	149380347	Creld1
chr4	149380086	149380349	Creld1
chr4	151391042	151392990	Syn2
chr4	15169849	15210241	Cacna2d1
chr4	15170603	15171828	Cacna2d1
chr4	151747638	151748978	Mkrn2
chr4	15190129	15210241	Cacna2d1
chr4	152095272	152095654	Plxnd1
chr4	155364214	155369631	Cacna1c
chr4	156054803	156114447	Erc1
chr4	156106234	156114447	Erc1
chr4	156106234	156122585	Erc1
chr4	156196049	156196872	Erc1
chr4	156306462	156315610	Wnk1
chr4	156315549	156316702	Wnk1
chr4	156369776	156379397	Wnk1
chr4	156755273	156758228	Kdm5a
chr4	156758136	156760179	Kdm5a
chr4	156765332	156769093	Kdm5a
chr4	156783164	156785159	Kdm5a
chr4	16027571	16061308	Pclo
chr4	16049636	16061308	Pclo
chr4	16242327	16243791	Pclo
chr4	171361806	171363840	Lrp6
chr4	171444538	171444932	Lrp6
chr4	172161567	172188121	Fam234b
chr4	172763916	172772351	Grin2b
chr4	173054856	173055285	Grin2b
chr4	177768023	177770596	Plekha5
chr4	180919180	180938599	C2cd5
chr4	180919180	180949489	C2cd5
chr4	185140096	185143094	Ccdc91
chr4	21550625	21600726	Rundc3b
chr4	21571038	21595953	Rundc3b
chr4	21571038	21600726	Rundc3b
chr4	21595872	21600726	Rundc3b
chr4	22063552	22063688	Crot
chr4	2301371	2321665	Rbm33
chr4	25488354	25605749	Cdk14
chr4	26858557	26869373	Akap9
chr4	27085379	27101134	Ankib1
chr4	27085379	27114166	Ankib1
chr4	27085379	27139832	Ankib1
chr4	2803466	2807165	Paxip1
chr4	28320931	28330466	Vps50
chr4	28320931	28345821	Vps50
chr4	28340546	28371858	Vps50
chr4	28355017	28378590	Vps50
chr4	28361631	28378590	Vps50
chr4	28368586	28378590	Vps50
chr4	2953942	2955780	Dpp6
chr4	2953942	2980347	Dpp6
chr4	2953942	3235088	Dpp6
chr4	30530349	30557365	Dync1i1
chr4	30539570	30580587	Dync1i1
chr4	30557305	30755427	Dync1i1
chr4	30580471	30706155	Dync1i1
chr4	30580471	30755427	Dync1i1
chr4	30688263	30706155	Dync1i1
chr4	3219100	3235088	Dpp6
chr4	32924553	32929379	C1galt1
chr4	33593624	33648286	Glcci1
chr4	33632469	33648286	Glcci1
chr4	33717525	33720483	Ica1
chr4	33790726	33811895	Ica1
chr4	37793409	37796339	Thsd7a
chr4	39082978	39114093	Bmt2
chr4	44150440	44160841	Cttnbp2
chr4	4674472	4708850	Actr3b
chr4	4696611	4708850	Actr3b
chr4	48649602	48662964	Fam3c
chr4	49421650	49437188	Ptprz1
chr4	49508525	49531263	Aass
chr4	54512453	54514621	Grm8
chr4	56454452	56455161	Tnpo3
chr4	57131621	57150210	Ube2h
chr4	57149017	57170437	Ube2h
chr4	58497621	58508127	Mkln1
chr4	58497621	58522372	Mkln1
chr4	58497621	58531413	Mkln1
chr4	58497621	58563337	Mkln1
chr4	58502668	58531413	Mkln1
chr4	58520296	58522372	Mkln1
chr4	58520296	58531413	Mkln1
chr4	62496208	62498476	Cnot4
chr4	64095598	64099999	Ptn
chr4	64254073	64280905	Dgki
chr4	64254073	64298157	Dgki
chr4	64274440	64280905	Dgki
chr4	64274440	64298157	Dgki
chr4	64295578	64332601	Dgki
chr4	64384714	64412077	Dgki
chr4	66006115	66016384	Ubn2
chr4	66006115	66031732	Ubn2
chr4	66006115	66038714	Ubn2
chr4	66006115	66045680	Ubn2
chr4	66024825	66043191	Ubn2
chr4	66024825	66045680	Ubn2
chr4	66026330	66038714	Ubn2
chr4	66153704	66159567	Luc7l2
chr4	66153704	66174204	Luc7l2
chr4	66915421	66920815	Mkrn1
chr4	6972633	7001003	Srpk2
chr4	6993774	7001003	Srpk2
chr4	7016067	7020154	Srpk2
chr4	7016067	7026293	Srpk2
chr4	7066865	7069307	Kmt2e
chr4	7986146	8017643	Orc5
chr4	80928297	80938557	Hibadh
chr4	83033037	83043718	Plekha8
chr4	83330382	83352476	Znrf2
chr4	84988126	85021313	Pde1c
chr4	85031562	85042504	Pde1c
chr4	87142518	87169154	Vopp1
chr4	87766861	87781449	Herc3
chr4	87777726	87786032	Herc3
chr4	89705079	89710666	Snca
chr4	90253854	90257100	Ccser1
chr4	9087336	9103658	Fam185a
chr4	93301411	93320111	Grid2
chr4	93301411	93452093	Grid2
chr4	9542408	9568135	Ptpn12
chr4	9679877	9687875	Rsbn1l
chr4	9705118	9709310	Rsbn1l
chr4	9960466	10060838	Magi2
chr5	100146442	100148762	Mpdz
chr5	101217551	101277819	Nfib
chr5	101239368	101277819	Nfib
chr5	101239368	101403983	Nfib
chr5	101277765	101403983	Nfib
chr5	101403451	101403983	Nfib
chr5	10151845	10239853	Sntg1
chr5	10189006	10239853	Sntg1
chr5	10239814	10330939	Sntg1
chr5	10328793	10330939	Sntg1
chr5	104268402	104276568	Sh3gl2
chr5	107076496	107088371	Mllt3
chr5	111209688	111243072	Elavl2
chr5	111239959	111243072	Elavl2
chr5	114821145	114845639	Caap1
chr5	114952138	114976745	Ift74
chr5	116188254	116211935	Fggy
chr5	119392957	119394569	Dock7
chr5	119497836	119507426	Dock7
chr5	123416342	123426522	Pde4b
chr5	123416342	123434753	Pde4b
chr5	123986865	123998953	Wdr78
chr5	126022174	126027745	Prkaa2
chr5	12755036	12770889	St18
chr5	129932053	129980499	Zfyve9
chr5	129934869	129993803	Zfyve9
chr5	129980416	129993803	Zfyve9
chr5	130018340	130020367	Zfyve9
chr5	130018340	130027802	Zfyve9
chr5	130379545	130381845	Nrdc
chr5	130393539	130396043	Nrdc
chr5	130429311	130433701	Osbpl9
chr5	130429311	130448860	Osbpl9
chr5	130675203	130683036	Eps15
chr5	130713311	130714021	Eps15
chr5	130719257	130725726	Eps15
chr5	131069764	131114583	Faf1
chr5	131105583	131114583	Faf1
chr5	131105583	131146845	Faf1
chr5	131131244	131184410	Faf1
chr5	131146739	131184410	Faf1
chr5	131276843	131302689	Faf1
chr5	131296935	131365845	Faf1
chr5	13310025	13312736	Rb1cc1
chr5	136598024	136619900	Mast2
chr5	136812411	136815595	Ipp
chr5	136812411	136818271	Ipp
chr5	137035986	137048062	Tesk2
chr5	140164277	140164602	Foxj3
chr5	140164277	140177573	Foxj3
chr5	140164277	140188885	Foxj3
chr5	141039644	141061575	Scmh1
chr5	141054422	141101545	Scmh1
chr5	142159030	142160966	Ppt1
chr5	145687141	145687326	Adprhl2
chr5	145714604	145740492	Ago3
chr5	145716440	145730037	Ago3
chr5	145885134	145893543	Ago4
chr5	14598747	14629999	Atp6v1h
chr5	146096372	146099292	Psmb2
chr5	146292355	146295892	Zmym4
chr5	146293811	146295892	Zmym4
chr5	146298783	146305058	Zmym4
chr5	146304907	146307441	Zmym4
chr5	146321256	146321845	Zmym4
chr5	146321256	146332017	Zmym4
chr5	146534845	146540973	Zmym6
chr5	146534845	146544982	Zmym6
chr5	148338523	148343518	S100pbp
chr5	148356448	148356911	Yars
chr5	148455007	148456157	Sync
chr5	148790110	148790607	Kpna6
chr5	149357548	149367143	Zcchc17
chr5	149586203	149588838	Pum1
chr5	149597795	149599015	Pum1
chr5	149597795	149645475	Pum1
chr5	152432598	152460954	Eya3
chr5	153103960	153104799	Extl1
chr5	155539568	155543388	Ephb2
chr5	156117465	156124002	Cdc42
chr5	156360763	156363239	Usp48
chr5	157089596	157089666	Ddost
chr5	158235739	158235872	Ubr4
chr5	158406088	158408821	Iffo2
chr5	159978461	159978716	Szrd1
chr5	160386315	160387300	Spen
chr5	160409523	160414432	Spen
chr5	166315799	166322164	Kif1b
chr5	166322088	166323623	Kif1b
chr5	166622102	166629339	Ctnnbip1
chr5	167567862	167568328	Rere
chr5	167567862	167590243	Rere
chr5	167597770	167638744	Rere
chr5	167597770	167660030	Rere
chr5	167597770	167670545	Rere
chr5	167597770	167693098	Rere
chr5	167597770	167727655	Rere
chr5	167629049	167638744	Rere
chr5	167629049	167660030	Rere
chr5	167629049	167670545	Rere
chr5	167629049	167693098	Rere
chr5	167629049	167727655	Rere
chr5	167631269	167660030	Rere
chr5	167631269	167670545	Rere
chr5	167631269	167693098	Rere
chr5	167638639	167670545	Rere
chr5	167638639	167693098	Rere
chr5	167659981	167670545	Rere
chr5	167659981	167693098	Rere
chr5	16790302	16800796	Tmem68
chr5	169039516	169045348	Camta1
chr5	169248076	169248613	Zbtb48
chr5	169616534	169616649	Chd5
chr5	172342738	172364651	Gnb1
chr5	172439672	172449230	Slc35e2b
chr5	172485426	172485627	Cdk11b
chr5	172610967	172611447	Atad3a
chr5	172787378	172790397	Ube2j2
chr5	23147867	23228464	Clvs1
chr5	23308302	23313656	Clvs1
chr5	26334959	26355888	Tmem67
chr5	30726944	30740892	Ripk2
chr5	32479754	32518147	Mmp16
chr5	36696900	36697097	Faxc
chr5	37168578	37198338	Fbxl4
chr5	44786895	44788140	Epha7
chr5	51474826	51475476	Zfp292
chr5	5619808	5644630	Sulf1
chr5	58400891	58404618	Nfx1
chr5	60490385	60491529	Clta
chr5	60499836	60500962	Clta
chr5	60623342	60625595	Rnf38
chr5	63299393	63342382	Gabbr2
chr5	63315587	63342382	Gabbr2
chr5	65290542	65302753	Tmeff1
chr5	65290542	65333313	Tmeff1
chr5	70923997	70933846	Slc44a1
chr5	70923997	70957960	Slc44a1
chr5	74738158	74742126	Ctnnal1
chr5	7491339	7567703	Prex2
chr5	7550393	7551315	Prex2
chr5	75827238	75829684	Akap2
chr5	77280233	77291933	Ugcg
chr5	77590379	77606901	Ptbp3
chr5	79404653	79409690	Prpf4
chr5	82313265	82315139	Astn2
chr5	82416488	82423464	Astn2
chr5	82677586	82679729	Astn2
chr5	82814550	82924651	Astn2
chr5	82924266	82924651	Astn2
chr5	86108558	86114605	Brinp1
chr5	8645454	8656826	Cspp1
chr5	87793966	87830432	Megf9
chr5	91971241	91971697	Frmd3
chr5	92095158	92103315	Kdm4c
chr5	92095158	92181912	Kdm4c
chr5	92103139	92181912	Kdm4c
chr5	92168945	92181912	Kdm4c
chr5	92204985	92239946	Kdm4c
chr6	101110225	101176943	Gphn
chr6	101110225	101233784	Gphn
chr6	101499883	101500125	Eif2s1
chr6	102013915	102014500	Zfyve26
chr6	103419770	103425513	Dcaf5
chr6	104242890	104251569	Exd2
chr6	104949211	104966821	Smoc1
chr6	105140977	105142822	Slc8a3
chr6	106172995	106174789	Sipa1l1
chr6	106188008	106204973	Sipa1l1
chr6	107223920	107318514	Dpf3
chr6	107264680	107299137	Dpf3
chr6	107523283	107523788	Zfyve1
chr6	1084912	1087505	Crim1
chr6	111168851	111191188	Tmem63c
chr6	111182494	111191188	Tmem63c
chr6	111186009	111187303	Tmem63c
chr6	11203937	11207002	Msh2
chr6	11252523	11254487	Msh2
chr6	113518124	113744427	Nrxn3
chr6	113706105	113744427	Nrxn3
chr6	113737767	113744427	Nrxn3
chr6	122387903	122407520	Galc
chr6	122645100	122673486	Kcnk10
chr6	122653720	122673486	Kcnk10
chr6	122673151	122673486	Kcnk10
chr6	122790679	122797442	Spata7
chr6	122928480	122929614	Zc3h14
chr6	122928480	122935019	Zc3h14
chr6	122961494	122964468	Eml5
chr6	122994021	123007085	Eml5
chr6	123006943	123013353	Eml5
chr6	123589066	123589623	Foxn3
chr6	124649781	124663518	Ttc7b
chr6	124678890	124682492	Ttc7b
chr6	124889422	124941157	Rps6ka5
chr6	124915611	124915830	Rps6ka5
chr6	124915611	124941157	Rps6ka5
chr6	125324019	125324354	Ppp4r3a
chr6	126201289	126209078	Atxn3
chr6	126490511	126494980	Slc24a4
chr6	126743024	126754486	Golga5
chr6	127258968	127269031	Unc79
chr6	127258968	127278429	Unc79
chr6	127258968	127288472	Unc79
chr6	127258968	127317852	Unc79
chr6	127278336	127288472	Unc79
chr6	127405336	127412147	Unc79
chr6	129956507	129959489	Papola
chr6	130211555	130236678	Vrk1
chr6	130211555	130244658	Vrk1
chr6	130217735	130236678	Vrk1
chr6	132370174	132370540	Bcl11b
chr6	132525281	132532307	Setd3
chr6	135377667	135379473	Dync1h1
chr6	135390680	135390813	Dync1h1
chr6	135390680	135390820	Dync1h1
chr6	135390680	135390822	Dync1h1
chr6	135537257	135538684	Mok
chr6	135978819	136003498	Traf3
chr6	135978819	136008537	Traf3
chr6	136093801	136104903	Cdc42bpb
chr6	136097586	136104903	Cdc42bpb
chr6	136366446	136378700	Mark3
chr6	136366446	136389047	Mark3
chr6	136366446	136393812	Mark3
chr6	136366446	136400334	Mark3
chr6	136366446	136415891	Mark3
chr6	136410910	136415891	Mark3
chr6	136652912	136659341	Ppp1r13b
chr6	136657055	136659341	Ppp1r13b
chr6	1433167	1450488	Strn
chr6	1443161	1450488	Strn
chr6	14519058	14771963	Nrxn1
chr6	1456704	1466712	Strn
chr6	14732159	14771963	Nrxn1
chr6	14739412	14771963	Nrxn1
chr6	14739412	14889884	Nrxn1
chr6	14762100	14771963	Nrxn1
chr6	14762100	14889884	Nrxn1
chr6	20512101	20523794	Ttc27
chr6	20550417	20581058	Ttc27
chr6	20568888	20581058	Ttc27
chr6	20695965	20707379	Birc6
chr6	20789408	20794938	Birc6
chr6	21001318	21009766	Spast
chr6	21012530	21016611	Spast
chr6	21012530	21033555	Spast
chr6	21152573	21163770	Memo1
chr6	21160446	21163770	Memo1
chr6	21974278	21996663	Galnt14
chr6	23790162	23801025	Clip4
chr6	23793417	23801025	Clip4
chr6	24027999	24054470	Spdya
chr6	24478085	24492371	Babam2
chr6	26076261	26081066	Selenoi
chr6	26152604	26166945	Hadhb
chr6	26157003	26166945	Hadhb
chr6	26159720	26166945	Hadhb
chr6	26162421	26166945	Hadhb
chr6	26562084	26572152	Dtnb
chr6	26566415	26615663	Dtnb
chr6	26566415	26648343	Dtnb
chr6	26571938	26615663	Dtnb
chr6	26591907	26615663	Dtnb
chr6	26591907	26648343	Dtnb
chr6	26648218	26692554	Dtnb
chr6	27274695	27280622	Ncoa1
chr6	2733555	2739931	Atl2
chr6	28247195	28253604	Atad2b
chr6	28525671	28610804	Klhl29
chr6	3167637	3172379	Dhx57
chr6	3174915	3180187	Dhx57
chr6	3319475	3335786	Sos1
chr6	40643850	40655425	Rock2
chr6	41141630	41152978	Nol10
chr6	42142268	42154240	Taf1b
chr6	42532198	42536931	Mboat2
chr6	42532198	42584196	Mboat2
chr6	4460616	4477694	Slc8a1
chr6	47757822	47764201	Myt1l
chr6	48071854	48104237	Sntg2
chr6	48135565	48155623	Sntg2
chr6	53761022	53768906	Snx13
chr6	53761022	53780007	Snx13
chr6	53809128	53823302	Snx13
chr6	55223183	55294065	Ispd
chr6	55248988	55294065	Ispd
chr6	56918437	57013794	Dgkb
chr6	57002304	57020072	Dgkb
chr6	57019997	57050678	Dgkb
chr6	57300454	57307895	Dgkb
chr6	57731310	57749854	Etv1
chr6	63940022	63947962	Nrcam
chr6	71724654	71762834	Strn3
chr6	71745230	71762834	Strn3
chr6	71750748	71754564	Strn3
chr6	71750748	71762834	Strn3
chr6	73099784	73101545	Akap6
chr6	73152710	73154054	Akap6
chr6	73219772	73233858	Akap6
chr6	73270300	73273537	Akap6
chr6	73344947	73348350	Akap6
chr6	75414946	75418867	RGD1304624
chr6	75414946	75421096	RGD1304624
chr6	75471500	75473057	Srp54a
chr6	75954680	75958850	Ralgapa1
chr6	75957988	75958850	Ralgapa1
chr6	76100504	76120508	Ralgapa1
chr6	76107857	76120508	Ralgapa1
chr6	76111203	76120508	Ralgapa1
chr6	76203548	76204933	Brms1l
chr6	7737416	7797644	Thada
chr6	79748662	79750186	Trappc6b
chr6	79906564	79907250	Fbxo33
chr6	8110337	8111148	Lrpprc
chr6	82886213	82896254	Lrfn5
chr6	8349099	8361308	Ppm1b
chr6	88170180	88383498	Mdga2
chr6	91278625	91290135	Nemf
chr6	91618810	91687248	Sos2
chr6	91637056	91687248	Sos2
chr6	91659137	91687248	Sos2
chr6	91663888	91687248	Sos2
chr6	92195998	92220275	Nin
chr6	95188055	95191342	Ppm1a
chr6	95548844	95616339	Mnat1
chr6	95603096	95622765	Mnat1
chr6	95613592	95651167	Mnat1
chr6	96458630	96462017	Hif1a
chr6	96484078	96485749	Snapc1
chr6	9921114	10071989	Prkce
chr7	101324545	101384404	Asap1
chr7	103176751	103195666	Efr3a
chr7	103197316	103200828	Efr3a
chr7	105587363	105604247	Zfat
chr7	106550011	106554295	Khdrbs3
chr7	106550011	106575765	Khdrbs3
chr7	110737015	110749344	Trappc9
chr7	110981586	110992730	Ptk2
chr7	110983969	110992730	Ptk2
chr7	110998267	111000640	Ptk2
chr7	111045281	111050322	Ptk2
chr7	111045281	111057333	Ptk2
chr7	114121259	114121481	Nrbp2
chr7	115159724	115159987	Rbfox2
chr7	115159724	115165581	Rbfox2
chr7	116726195	116729215	Mfng
chr7	119034728	119069205	Tnrc6b
chr7	119711758	119721689	St13
chr7	120845687	120877040	Tcf20
chr7	120871253	120877040	Tcf20
chr7	123361502	123382174	Atxn10
chr7	123361502	123394199	Atxn10
chr7	123366501	123386709	Atxn10
chr7	123366501	123394199	Atxn10
chr7	123392335	123394199	Atxn10
chr7	124150611	124154620	Cerk
chr7	127564735	127566075	Ppp6r2
chr7	127589967	127590094	Sbf1
chr7	12789402	12792537	Brd4
chr7	128956447	128974153	Cpne8
chr7	128956447	128990819	Cpne8
chr7	128974089	129011372	Cpne8
chr7	130743231	130757788	Cntn1
chr7	130743231	130769783	Cntn1
chr7	1311610	1319459	Prim1
chr7	131875136	131931401	Pphln1
chr7	131923529	131931401	Pphln1
chr7	133888269	133935409	Nell2
chr7	133922507	133935409	Nell2
chr7	133973247	133978737	Nell2
chr7	135279220	135297794	Slc38a1
chr7	135297578	135297794	Slc38a1
chr7	139704980	139735101	Scn8a
chr7	142418518	142420878	Pde1b
chr7	16103159	16103439	Myo1f
chr7	16167283	16169405	Hnrnpm
chr7	20936522	20937131	Ric8b
chr7	2112931	2113599	Dnajc14
chr7	2244992	2248417	Itga7
chr7	2244992	2264920	Itga7
chr7	24849227	24860185	Nup37
chr7	251627	260144	Mtm1
chr7	25408413	25410005	Arl1
chr7	25758416	25779400	Ano4
chr7	25775803	25779400	Ano4
chr7	26521610	26527766	Actr6
chr7	26527504	26527766	Actr6
chr7	26938249	26976171	Anks1b
chr7	26947803	26976171	Anks1b
chr7	26954933	26976171	Anks1b
chr7	26954933	27207403	Anks1b
chr7	26968326	26976171	Anks1b
chr7	27584800	27619051	Anks1b
chr7	27840392	27893434	Anks1b
chr7	27866040	27893434	Anks1b
chr7	31264803	31271638	Fgd6
chr7	316939	326812	Alkbh8
chr7	31911306	31912174	Cep83
chr7	31911306	31942270	Cep83
chr7	33376419	33379783	Eea1
chr7	348388	367923	Alkbh8
chr7	36547012	36547452	Atp2b1
chr7	36587885	36588468	Atp2b1
chr7	38119441	38130128	Tmtc3
chr7	43867181	43869612	Tmtc2
chr7	43962393	43962964	Tmtc2
chr7	44433255	44456768	Mettl25
chr7	451388	460510	Cwf19l2
chr7	451388	476531	Cwf19l2
chr7	46078208	46080922	Lin7a
chr7	46912479	46927329	Ppp1r12a
chr7	47376288	47390137	Syt1
chr7	48591221	48591710	Nav3
chr7	48645935	48653620	Nav3
chr7	53605665	53637325	Trhde
chr7	53680966	53696252	Trhde
chr7	53680966	53714299	Trhde
chr7	53681133	53755394	Trhde
chr7	54554754	54561938	Rab21
chr7	54554754	54562927	Rab21
chr7	55569138	55576576	Ptprr
chr7	56670177	56681428	Cpsf6
chr7	56679612	56681428	Cpsf6
chr7	59157275	59163456	Grip1
chr7	59202314	59212494	Grip1
chr7	59212341	59244702	Grip1
chr7	60250448	60252490	Lemd3
chr7	61507387	61512882	Srgap1
chr7	62794851	62796094	Mon2
chr7	62810294	62814920	Mon2
chr7	67194432	67194708	Kif5a
chr7	67421841	67432634	R3hdm2
chr7	69559091	69582099	Mtdh
chr7	70377625	70444774	Stk3
chr7	70377625	70562615	Stk3
chr7	70426605	70562615	Stk3
chr7	70507065	70562615	Stk3
[truncated: 3,059 more rows]
