# Supplementary material for: Circular RNAs are temporospatially regulated throughout development and ageing in the rat
Source: Sci Rep. 2019 Feb 22;9:2564. doi: 10.1038/s41598-019-38860-9 (PMC6385508; doi:10.1038/s41598-019-38860-9)
Supplement: Supplementary file 3 — Supplementary Table 2 [file 41598_2019_38860_MOESM3_ESM.xls]

## Sheet: Legend
Supplementary Table 2. Organ-specific circRNAs detected in rat. CircRNs that were detected only in one organ are listed by organ.

## Sheet: Brain
chr	start	end	gene
chr1	107181749	107184259	Tubgcp5
chr1	107523325	107526291	Herc2
chr1	108434666	108436457	Gabrg3
chr1	108935267	108937388	Gabra5
chr1	119098662	119099656	Apba2
chr1	122282618	122357533	Lrrc28
chr1	122294456	122357533	Lrrc28
chr1	128615036	128628938	Chd2
chr1	128648066	128661769	Chd2
chr1	128654862	128696978	Chd2
chr1	130705120	130744743	Sv2b
chr1	130734852	130744743	Sv2b
chr1	130742758	130744743	Sv2b
chr1	130784789	130785620	Sv2b
chr1	134081434	134181390	Ntrk3
chr1	134169351	134172639	Ntrk3
chr1	134169351	134180175	Ntrk3
chr1	134169351	134181390	Ntrk3
chr1	134169351	134196738	Ntrk3
chr1	136181191	136181402	Man2a2
chr1	136217309	136219254	Furin
chr1	139978286	139978699	Il16
chr1	146816749	146823220	Picalm
chr1	148231562	148231724	Dlg2
chr1	148545492	148724452	Dlg2
chr1	148545492	148900270	Dlg2
chr1	154127601	154127834	Tenm4
chr1	154222811	154240385	Nars2
chr1	156233100	156273513	Uvrag
chr1	156359510	156390082	Uvrag
chr1	156923551	156924528	Arrb1
chr1	156931108	156935102	Arrb1
chr1	159243923	159245257	Clpb
chr1	16355370	16387455	Ahi1
chr1	16387334	16414422	Ahi1
chr1	16387334	16449232	Ahi1
chr1	16387334	16454052	Ahi1
chr1	164874446	164879073	Syt9
chr1	167523500	167525415	Dennd5a
chr1	167995725	167996665	Sbf2
chr1	174495710	174514975	Pik3c2a
chr1	177027771	177047523	LOC361635
chr1	182260288	182261493	Lcmt1
chr1	185818063	185821353	Sgf29
chr1	186173796	186176222	Mvp
chr1	188574130	188581290	Plpp4
chr1	189517952	189565033	Fgfr2
chr1	193231500	193244868	Dhx32
chr1	194283591	194313621	Dock1
chr1	197198411	197202238	Glrx3
chr1	202146268	202146696	Mob2
chr1	204210489	204213115	Nadsyn1
chr1	20582113	20650561	Akap7
chr1	206907308	206908532	Kdm2a
chr1	207325380	207325559	Sptbn2
chr1	209003385	209003725	Ppp2r5b
chr1	210139177	210141286	Rtn3
chr1	210202156	210203511	Atl3
chr1	211795243	211796166	Asrgl1
chr1	214557722	214565872	Stx3
chr1	220123717	220137337	Vps13a
chr1	220153508	220194800	Vps13a
chr1	225965144	225994912	Trpm3
chr1	226031595	226058818	Trpm3
chr1	231382066	231392235	Rfx3
chr1	231402290	231424689	Rfx3
chr1	231469361	231469459	Rfx3
chr1	232928489	232928740	Jak2
chr1	238937090	238940997	Kif20b
chr1	2470764	2490687	Ppil4
chr1	249130584	249139840	Chuk
chr1	252571555	252572450	Neurl1
chr1	254257259	254305052	Sorcs3
chr1	255869532	255890323	Sorcs1
chr1	255881397	255890323	Sorcs1
chr1	265517943	265561631	Shtn1
chr1	265547920	265561631	Shtn1
chr1	265551927	265561631	Shtn1
chr1	265834249	265863643	Pdzd8
chr1	26694449	26708153	Rnf217
chr1	34755213	34774400	Mthfd1l
chr1	37875424	37890643	Cnksr3
chr1	40952633	40985546	Tulp4
chr1	41899585	41902607	Wtap
chr1	46459065	46489570	Pde10a
chr1	68104853	68126310	Rdh13
chr1	68121650	68126310	Rdh13
chr1	69477117	69478198	Ttyh1
chr1	7181023	7193434	Utrn
chr1	77146422	77150474	Strn4
chr1	78392841	78393485	Sympk
chr1	78939917	78940520	Clptm1
chr1	79856547	79857470	Xrcc1
chr1	83411886	83411970	Supt5h
chr1	8508919	8624037	Aig1
chr1	85250499	85251112	Clip3
chr1	87824586	87826369	Gpatch1
chr10	105436191	105439244	Hid1
chr10	106374788	106381145	Srp68
chr10	106376138	106381145	Srp68
chr10	107045468	107048908	Mgat5b
chr10	108505367	108509565	Rbfox3
chr10	109830987	109847709	Nploc4
chr10	13817466	13819297	Pkd1
chr10	13817466	13821715	Pkd1
chr10	13825497	13825631	Pkd1
chr10	1504069	1517475	Rrn3
chr10	27087089	27098334	Gabrg2
chr10	28843909	28852948	Ttc1
chr10	35925835	35926618	Hnrnph1
chr10	39144685	39145762	Rad50
chr10	4268127	4272402	Gspt1
chr10	46521559	46543093	Tom1l2
chr10	48045281	48074515	Akap10
chr10	48550591	48562277	Ncor1
chr10	57776557	57802997	Rabep1
chr10	57776557	57831259	Rabep1
chr10	57817024	57825239	Rabep1
chr10	5815510	5816103	Grin2a
chr10	63474619	63481255	Vps53
chr10	64648960	64649446	Ift20
chr10	65609011	65626771	Nf1
chr10	65613695	65626771	Nf1
chr10	65655316	65665100	Nf1
chr10	66568149	66577974	Taok1
chr10	66687622	66691706	Ssh2
chr10	66716710	66721700	Ssh2
chr10	68471680	68472451	Rhot1
chr10	72267539	72276337	Synrg
chr10	72274146	72295324	Synrg
chr10	73128969	73136986	Ggnbp2
chr10	73590737	73605352	Ppm1d
chr10	73624656	73637419	Bcas3
chr10	75304283	75327297	Gdpd1
chr10	75308461	75312305	Gdpd1
chr10	75308461	75327297	Gdpd1
chr10	75324461	75327297	Gdpd1
chr10	75439984	75458818	Trim37
chr10	82670840	82711071	Spag9
chr10	82707579	82711071	Spag9
chr10	82734171	82740573	Spag9
chr10	85859207	85869202	Tbkbp1
chr10	85901266	85901761	Kpnb1
chr10	85940152	85960309	Npepps
chr10	90790905	90794819	Dhx8
chr10	93061997	93068985	Nsf
chr10	93699718	93703217	Cdc27
chr10	94607132	94620063	Tlk2
chr10	95022117	95058334	Tanc2
chr10	96997018	97024721	Helz
chr10	97029700	97061003	Helz
chr10	97440310	97441954	Prkca
chr11	11559163	11589319	Robo1
chr11	11587005	11631593	Robo1
chr11	12703495	12738898	Robo2
chr11	12800474	12813163	Robo2
chr11	13116526	13116853	Robo2
chr11	15821549	15838897	Usp25
chr11	20704701	20735175	Ncam2
chr11	20839445	20856026	Ncam2
chr11	27819204	27862792	Grik1
chr11	27841183	27862792	Grik1
chr11	27858955	27862792	Grik1
chr11	30133625	30134596	Tiam1
chr11	30133625	30156660	Tiam1
chr11	30233529	30233753	Tiam1
chr11	30233529	30233755	Tiam1
chr11	33956902	33957872	Dopey2
chr11	34025873	34026229	Dopey2
chr11	34070210	34075846	Morc3
chr11	34095335	34099242	Morc3
chr11	34631844	34640721	Ttc3
chr11	34893258	34943691	Dyrk1a
chr11	34893258	34955376	Dyrk1a
chr11	34962764	34964191	Dyrk1a
chr11	36857376	36857428	Pcp4
chr11	4365041	4428115	Cadm2
chr11	4388992	4403265	Cadm2
chr11	44322397	44328008	Tomm70
chr11	45678029	45682388	Cep97
chr11	57975444	57982482	Sidt1
chr11	60200762	60201488	Lsamp
chr11	65231539	65234199	Stxbp5l
chr11	65231539	65309652	Stxbp5l
chr11	65285434	65309652	Stxbp5l
chr11	65291129	65309652	Stxbp5l
chr11	65338900	65359552	Stxbp5l
chr11	65338900	65381534	Stxbp5l
chr11	65370106	65381534	Stxbp5l
chr11	66573048	66574447	Kpna1
chr11	68346719	68362865	Kalrn
chr11	68599125	68601243	Kalrn
chr11	69128424	69174094	Zfp148
chr11	69139597	69174094	Zfp148
chr11	70503715	70504818	Cep19
chr11	70765827	70773491	Dlg1
chr11	70806145	70862699	Dlg1
chr11	70811244	70813256	Dlg1
chr11	70825753	70862699	Dlg1
chr11	71475295	71477787	Acap2
chr11	71485692	71512736	Acap2
chr11	74261691	74287138	Fgf12
chr11	806032	807416	Epha3
chr11	80718047	80782072	Dgkg
chr11	85530573	85531039	Crkl
chr11	85646185	85661483	Pi4ka
chr11	85696717	85700914	Pi4ka
chr11	943710	944371	Epha3
chr12	11034450	11036751	Aimp2
chr12	16077764	16078702	Prkar1b
chr12	16090114	16104449	Prkar1b
chr12	16537261	16537750	Zfp68
chr12	17567386	17568998	Zscan21
chr12	23282546	23289359	Clip2
chr12	23386868	23391124	Gtf2ird1
chr12	26544710	26549276	Galnt17
chr12	29955720	29958533	Tmem132d
chr12	30122992	30125902	Slc15a4
chr12	32092243	32093135	Tmem132b
chr12	32622800	32639750	Ncor2
chr12	33102349	33107020	Tctn2
chr12	33308407	33319785	Sbno1
chr12	34007758	34009049	Zcchc8
chr12	34079169	34083306	Clip1
chr12	34099408	34116000	Clip1
chr12	34111026	34112426	Clip1
chr12	34852800	34863976	Anapc5
chr12	36520535	36523950	Ptpn11
chr12	36546008	36547667	Ptpn11
chr12	42201703	42204780	Bicdl1
chr12	44111008	44112713	Wscd2
chr12	44373550	44374138	Sgsm1
chr12	45417510	45420645	Pitpnb
chr12	46077138	46085110	Ep400
chr12	5038907	5044568	Fry
chr12	6612090	6645179	Katnal1
chr13	105419215	105435473	Kcnk2
chr13	105431937	105435473	Kcnk2
chr13	106908283	106965961	Rps6kc1
chr13	106908283	106977606	Rps6kc1
chr13	106947108	106965961	Rps6kc1
chr13	108147605	108152430	Kcnh1
chr13	108313227	108335461	Kcnh1
chr13	12447161	12496263	Phlpp1
chr13	12495372	12538010	Phlpp1
chr13	16933178	16945665	Cdh7
chr13	16933178	16955860	Cdh7
chr13	16933178	17001814	Cdh7
chr13	32489013	32536556	Ptpn4
chr13	32501065	32536556	Ptpn4
chr13	35592359	35597509	Dpp10
chr13	40063865	40099888	Mgat5
chr13	43642317	43644080	Pfkfb2
chr13	44293288	44294406	Srgap2
chr13	49338495	49349560	Camsap2
chr13	53517355	53543224	Kcnt2
chr13	66266787	66277669	Swt1
chr13	70525990	70589078	Acbd6
chr13	72068344	72098595	Ralgps2
chr13	75279664	75295189	Tnr
chr13	76072377	76202821	Rabgap1l
chr13	76072377	76249942	Rabgap1l
chr13	76202679	76249942	Rabgap1l
chr13	78035139	78036468	Dnm3
chr13	80116498	80153009	Nme7
chr13	80150843	80177457	Nme7
chr13	80972696	80987259	Tiprl
chr13	82978097	82987710	Tmco1
chr13	83887995	83894257	Pbx1
chr13	90751912	90796865	Rgs7
chr13	90795583	90796865	Rgs7
chr13	90817558	90821296	Rgs7
chr13	92622339	92665405	Sdccag8
chr13	92825847	92989094	Akt3
chr13	95434955	95446686	Ahctf1
chr13	95687696	95736279	Cdc42bpa
chr13	98918906	98924617	Susd4
chr14	102029508	102051297	Vps54
chr14	102781477	102867468	Ehbp1
chr14	103636486	103636768	Commd1
chr14	103680107	103683219	Cct4
chr14	110185493	110186117	Ppp4r3b
chr14	110223750	110232647	Cfap36
chr14	110548144	110553769	Mtif2
chr14	112068371	112070277	Erlec1
chr14	20389299	20395125	Slc4a4
chr14	20672129	20672309	Slc4a4
chr14	20672129	20692073	Slc4a4
chr14	25608357	25609021	Epha5
chr14	25798419	25804404	Epha5
chr14	25798419	25816477	Epha5
chr14	2746578	2787591	Glmn
chr14	28410577	28490550	Adgrl3
chr14	28456681	28490550	Adgrl3
chr14	28484030	28531962	Adgrl3
chr14	33536671	33540511	Ppat
chr14	34243210	34249297	Clock
chr14	38548503	38552633	Gabrb1
chr14	39061592	39079599	Gabra4
chr14	39062628	39079599	Gabra4
chr14	39655174	39662994	Gabra2
chr14	39915890	39935802	Gabrg1
chr14	39932609	39935802	Gabrg1
chr14	45859408	45871609	Klhl5
chr14	46849588	46858331	Pgm2
chr14	77978464	77980406	Stx18
chr14	7865724	7885333	Mapk10
chr14	7959032	7998764	Mapk10
chr14	81546277	81565252	Htt
chr14	82102663	82104883	Rnf4
chr14	87829538	87879861	Adcy1
chr14	87851618	87859272	Adcy1
chr14	9099732	9119257	Cds1
chr14	99696956	99698568	Meis1
chr15	107243812	107246438	Tm9sf2
chr15	107704030	107886094	Pcca
chr15	107840803	107945758	Pcca
chr15	107843304	107945758	Pcca
chr15	108483448	108503044	Nalcn
chr15	108501403	108503044	Nalcn
chr15	12074020	12084168	Slc4a7
chr15	14065380	14084200	Cadps
chr15	14221329	14239842	Cadps
chr15	14234565	14273775	Cadps
chr15	14234565	14280256	Cadps
chr15	14247932	14248984	Cadps
chr15	14247932	14280256	Cadps
chr15	18400081	18409642	LOC361016
chr15	21123773	21125788	Gpr137c
chr15	21276250	21277081	Gnpnat1
chr15	21507645	21510992	Ddhd1
chr15	22862710	22913291	Samd4a
chr15	24449873	24462563	Tmem260
chr15	25025284	25033216	Exoc5
chr15	2522053	2522859	Vdac2
chr15	3275317	3415943	Adk
chr15	33632977	33633788	Carmil3
chr15	36482036	36501048	Ift88
chr15	36596467	36601239	Eef1akmt1
chr15	36993375	37021004	Micu2
chr15	39379318	39381345	Mtmr6
chr15	3953627	3962412	Usp54
chr15	39938723	39969044	Mipep
chr15	44706663	44718647	Fbxo16
chr15	53909577	53935112	Rb1
chr15	654605	780226	Kcnma1
chr15	68905809	68969877	Diaph3
chr15	69663629	69693484	Tdrd3
chr15	69692633	69733904	Tdrd3
chr15	780116	800088	Kcnma1
chr15	847873	870965	Kcnma1
chr15	87197842	87210121	Mycbp2
chr16	10994851	11010717	Grid1
chr16	1731707	1772846	Slmap
chr16	1751586	1765391	Slmap
chr16	17861174	17873994	Eps15l1
chr16	19187652	19187825	Mpv17l2
chr16	1922077	1932231	Dennd6a
chr16	19647279	19650464	Sugp2
chr16	19879931	19880925	Mau2
chr16	26484260	26494314	Tmem192
chr16	32344475	32392214	Nek1
chr16	32456212	32456388	Clcn3
chr16	3303535	3315012	Erc2
chr16	35000078	35149116	Galntl6
chr16	35627331	35631459	Galntl6
chr16	4209850	4238479	Cacna2d3
chr16	4234247	4249152	Cacna2d3
chr16	4309966	4313312	Cacna2d3
chr16	46946140	46996764	Tenm3
chr16	54335831	54342722	Pcm1
chr16	54361151	54374697	Pcm1
chr16	56831038	56844603	Tusc3
chr16	6295423	6296927	Tmem110
chr16	6407880	6414052	Nek4
chr16	67577960	67604431	Unc5d
chr16	6813378	6818574	Capn7
chr16	70442685	70445027	Fnta
chr16	70698823	70712274	Ddhd2
chr16	70701275	70712274	Ddhd2
chr16	70780863	70781379	Nsd3
chr16	71490495	71502826	Adam9
chr16	7653533	7657923	Ncoa4
chr16	7735928	7784781	Parg
chr16	82567525	82581873	Arhgef7
chr16	84042729	84076214	Myo16
chr16	86209394	86209678	Efnb2
chr16	8952383	8954582	Mapk8
chr17	11063086	11109808	Agtpbp1
chr17	11736990	11744228	Ntrk2
chr17	11736990	11756498	Ntrk2
chr17	11736990	11773977	Ntrk2
chr17	11736990	11779027	Ntrk2
chr17	11770456	11779027	Ntrk2
chr17	12392406	12394549	Ubqln1
chr17	15412427	15448628	Nsd1
chr17	15610695	15621703	Uimc1
chr17	18174922	18185991	Auh
chr17	19397778	19397887	Secisbp2
chr17	21504165	21511322	Wnk2
chr17	23909833	23934293	Kif13a
chr17	24728274	24819807	Atxn1
chr17	35299044	35347388	Cdyl
chr17	48070534	48071306	Carmil1
chr17	48070534	48091660	Carmil1
chr17	48070534	48105031	Carmil1
chr17	4884229	4908018	Adcy2
chr17	4884229	4930603	Adcy2
chr17	51995770	52015702	Elmo1
chr17	53649339	53694685	Amph
chr17	53935588	53947107	Vps41
chr17	53982257	53994590	Vps41
chr17	5577187	5585421	Mfsd14b
chr17	59113631	59193771	Hecw1
chr17	59119128	59129657	Hecw1
chr17	59119128	59132446	Hecw1
chr17	59345984	59347199	Arid4b
chr17	6424798	6440757	Cdc14b
chr17	69212866	69230505	Ryr2
chr17	69212866	69251221	Ryr2
chr17	69348023	69350966	Ryr2
chr17	69403784	69414460	Ryr2
chr17	72858901	72859812	Adarb2
chr17	7435506	7456463	Npepo
chr17	7446667	7456463	Npepo
chr17	7446667	7476721	Npepo
chr17	7446667	7481045	Npepo
chr17	7455719	7481045	Npepo
chr17	77932602	77940424	Ankrd16
chr17	79301646	79325224	Sfmbt2
chr17	82863730	82919889	Celf2
chr17	82949668	82970812	Celf2
chr17	82949668	82986038	Celf2
chr17	84822719	84830292	Frmd4a
chr17	84908186	84958687	Frmd4a
chr17	86474755	86498640	Itga8
chr17	91597903	91609834	Nebl
chr17	92278135	92301051	Mllt10
chr17	92285362	92301051	Mllt10
chr17	94825353	94838398	Arhgap21
chr17	94830683	94831458	Arhgap21
chr17	94887202	94889313	Arhgap21
chr18	115720	115941	Fundc2
chr18	1435781	1461958	Rock1
chr18	14401100	14421499	Nol4
chr18	14575942	14586920	Nol4
chr18	16841163	16883862	Fhod3
chr18	16920501	16933080	Fhod3
chr18	23506826	23603373	Rit2
chr18	23571650	23603373	Rit2
chr18	24246297	24255303	Wdr33
chr18	26739348	26743225	Apc
chr18	26739348	26751360	Apc
chr18	26739348	26762470	Apc
chr18	26739348	26771068	Apc
chr18	26747252	26766770	Apc
chr18	27121099	27125076	Cdc23
chr18	27737633	27740529	Ctnna1
chr18	28298382	28303741	Dnajc18
chr18	29269778	29272965	Ankhd1
chr18	31386640	31396528	Ndfip1
chr18	32048250	32053662	Arhgap26
chr18	32048250	32063819	Arhgap26
chr18	32234040	32257610	Arhgap26
chr18	32376666	32459145	Nr3c1
chr18	36534030	36557326	Stk32a
chr18	38165260	38167629	Mcc
chr18	39598189	39598608	Kcnn2
chr18	5015154	5018510	Zfp521
chr18	5015154	5118939	Zfp521
chr18	59957031	59994635	Wdr7
chr18	61437638	61445028	Nedd4l
chr18	64212954	64255983	Ptpn2
chr18	68085319	68107543	Dcc
chr18	68085319	68136154	Dcc
chr18	68100708	68107543	Dcc
chr18	71941072	71976688	Dym
chr18	77675672	77760490	Atp9b
chr18	77721300	77753304	Atp9b
chr18	77721300	77760490	Atp9b
chr18	77721300	77765882	Atp9b
chr18	79044216	79046662	Mbp
chr19	10026180	10029736	Csnk2a2
chr19	12253679	12276012	Large1
chr19	15206103	15218408	Lpcat2
chr19	20128718	20129334	Papd5
chr19	20599334	20602549	Zfp423
chr19	21588006	21589691	N4bp1
chr19	22563970	22584686	Itfg1
chr19	25124449	25124767	Trmt1
chr19	25215270	25216063	Cacna1a
chr19	25315874	25325396	Cacna1a
chr19	26785081	26811030	Rnf150
chr19	27815779	27922662	Inpp4b
chr19	28050413	28053077	Inpp4b
chr19	32327979	32347380	Arhgap10
chr19	32327979	32362186	Arhgap10
chr19	32353004	32373506	Arhgap10
chr19	32692965	32867063	Nr3c2
chr19	37209368	37224067	Nfat5
chr19	39712107	39713168	Ap1g1
chr19	41044322	41047925	Pdpr
chr19	42821573	42822405	Cntnap4
chr19	43764861	43825837	Adamts18
chr19	50235930	50237674	Usp10
chr19	51996522	51997300	Jph3
chr19	53799121	53799921	Afg3l1
chr19	55296560	55307993	Disc1
chr2	100872008	100873607	Ythdf3
chr2	103127522	103135924	Cyp7b1
chr2	111926257	111927566	Nlgn1
chr2	111926759	111927566	Nlgn1
chr2	119036259	119051033	Usp13
chr2	127705948	127720066	Hspa4l
chr2	128606168	128686765	Sclt1
chr2	128649516	128679421	Sclt1
chr2	128679350	128724432	Sclt1
chr2	128684882	128724432	Sclt1
chr2	140156521	140200412	Elf2
chr2	140361797	140367405	Naa15
chr2	144695764	144705025	Dclk1
chr2	144715960	144722014	Dclk1
chr2	158015782	158029467	Schip1
chr2	158488304	158488991	Schip1
chr2	167332534	167356423	Fstl5
chr2	172319219	172329471	Gria2
chr2	175941052	175963225	Trim2
chr2	178580803	178594405	Lrba
chr2	178832163	178842570	Dclk2
chr2	180383112	180387585	Cct3
chr2	180887418	180888242	Syt11
chr2	180991494	180996282	Dap3
chr2	180998323	181007342	Dap3
chr2	182606024	182612162	Gatad2b
chr2	190348327	190360619	Arnt
chr2	195125256	195126382	Gdap2
chr2	195125256	195140280	Gdap2
chr2	195573001	195614651	Man1a2
chr2	199216505	199220690	Phtf1
chr2	199220533	199228932	Phtf1
chr2	199688432	199730696	Lrig2
chr2	199695085	199709969	Lrig2
chr2	199709897	199711802	Lrig2
chr2	199718218	199727860	Lrig2
chr2	200143212	200157597	St7l
chr2	204422905	204423701	Stxbp3
chr2	205594540	205595181	Ntng1
chr2	205798431	205799174	Ntng1
chr2	211131594	211143255	Olfm3
chr2	212816658	212823120	Trmt13
chr2	212817213	212823120	Trmt13
chr2	212871649	212877894	Hiatl3
chr2	213973999	213977693	Plppr5
chr2	216218339	216230463	Ptbp2
chr2	219483296	219484374	Pde5a
chr2	219509290	219530845	Pde5a
chr2	220352172	220385190	Ndst3
chr2	22217809	22235469	Rasgrf2
chr2	22487686	22529136	Msh3
chr2	234261169	234360605	Ppp3ca
chr2	234333586	234360605	Ppp3ca
chr2	234347214	234375415	Ppp3ca
chr2	234373210	234375415	Ppp3ca
chr2	24082120	24141116	Arsb
chr2	247104532	247201981	Adgrl2
chr2	254966443	254966676	Negr1
chr2	256241834	256263386	Lrrc7
chr2	256241834	256276423	Lrrc7
chr2	256256117	256263386	Lrrc7
chr2	256441009	256541687	Lrrc7
chr2	258095814	258101140	Wls
chr2	27658254	27663097	Hexb
chr2	31619919	31627506	Slc30a5
chr2	35138391	35155947	Ppwd1
chr2	4365142	4461769	Slf1
chr2	49109095	49127010	Emb
chr2	49584863	49585287	Hcn1
chr2	54373239	54373461	Ttc33
chr2	57638924	57684456	Wdr70
chr2	57717523	57722361	Nup155
chr2	62574650	62578898	Cdh6
chr2	69649011	69651452	Cdh10
chr2	79387736	79395878	Ankh
chr2	85011850	85013631	Sema5a
chr20	13909649	13917147	Specc1l
chr20	13911681	13926740	Specc1l
chr20	19539257	19556630	Ank3
chr20	27309480	27311245	Ascc1
chr20	37480890	37483364	Gcc2
chr20	43653463	43668254	Fyn
chr20	43996079	44006138	Rev3l
chr20	44621246	44641082	Cdk19
chr20	45205686	45227580	Fig4
chr20	49863045	49881438	Hace1
chr20	49863045	49923257	Hace1
chr20	49863045	49939167	Hace1
chr20	49881362	49923257	Hace1
chr20	49893017	49923257	Hace1
chr20	53645994	53662890	Grik2
chr20	5640301	5640829	Grm4
chr20	6199068	6210919	Anks1a
chr20	7889972	7893862	Tbc1d22b
chr3	10139574	10140671	Fnbp1
chr3	10153224	10162828	Fnbp1
chr3	102054357	102101232	Meis2
chr3	103222162	103240107	Spred1
chr3	104903118	104903202	Eif2ak4
chr3	105963634	105976648	Ino80
chr3	106208447	106218327	Rtf1
chr3	107558649	107586555	Ttbk2
chr3	108690314	108691160	Casc4
chr3	113146364	113158818	Cops2
chr3	114341904	114366079	Trpm7
chr3	114458459	114462092	Sppl2a
chr3	114587557	114587893	Ap4e1
chr3	114967714	114968650	Kcnip3
chr3	118338440	118345730	RGD1565616
chr3	118422195	118434776	RGD1565616
chr3	118422195	118449497	RGD1565616
chr3	123328594	123343927	Plcb1
chr3	124186858	124187644	Pak7
chr3	128117129	128154756	Tasp1
chr3	128148165	128184463	Tasp1
chr3	128173411	128184463	Tasp1
chr3	12822205	12854468	Mvb12b
chr3	131187048	131209216	Kif16b
chr3	133178332	133197046	Dtd1
chr3	139494678	139532767	Syndig1
chr3	145663863	145677650	Itch
chr3	151805692	151807267	Chd6
chr3	154121367	154150949	Tox2
chr3	155025145	155031846	Stk4
chr3	158658235	158658663	Rnf114
chr3	169192745	169215692	Osbpl2
chr3	17171087	17176660	Rc3h2
chr3	17234895	17242418	Rabgap1
chr3	17357765	17386192	Strbp
chr3	17367989	17385067	Strbp
chr3	17607483	17621941	Dennd1a
chr3	20836135	20902511	Lrp1b
chr3	20848162	20902511	Lrp1b
chr3	21481267	21482290	Lrp1b
chr3	21601717	21634038	Lrp1b
chr3	2995946	2996800	Cacna1b
chr3	3008249	3011674	Cacna1b
chr3	30739581	30741146	Kif5c
chr3	3368634	3371881	Nelfb
chr3	3516985	3517557	Dpp7
chr3	36387909	36430580	Galnt13
chr3	40676750	40734002	Ccdc148
chr3	4077432	4078707	Kcnt1
chr3	41624781	41650750	Baz2b
chr3	44092370	44117012	Slc4a10
chr3	44231321	44253796	Slc4a10
chr3	4601162	4601408	Sec16a
chr3	47502708	47512913	Scn3a
chr3	48187793	48213054	Ttc21b
chr3	48262722	48287221	Scn1a
chr3	50301908	50401827	Stk39
chr3	50347751	50411664	Stk39
chr3	50401596	50440356	Stk39
chr3	50401596	50446293	Stk39
chr3	63229497	63237918	Nckap1
chr3	63249095	63249186	Nckap1
chr3	75127085	75129827	Fnbp4
chr3	75512214	75515854	Madd
chr3	87820105	87825407	Pamr1
chr3	87978495	87988422	Slc1a2
chr3	8969750	8971384	Sptan1
chr3	8969750	8975408	Sptan1
chr3	8971258	8975408	Sptan1
chr3	8984896	8986591	Sptan1
chr3	90385800	90389352	Eif3m
chr3	9109733	9109949	Zer1
chr4	10005995	10060838	Magi2
chr4	10137848	10138487	Magi2
chr4	10377649	10419600	Magi2
chr4	105039986	105045680	Reep1
chr4	105039986	105069435	Reep1
chr4	105163569	105164424	Ptcd3
chr4	105408134	105412273	St3gal5
chr4	110789060	110805124	Ctnna2
chr4	118152687	118153624	Zfp638
chr4	119159890	119173603	Exoc6b
chr4	121175355	121177077	Nfu1
chr4	122126557	122132353	Copg1
chr4	123656258	123658078	Chchd6
chr4	132724051	132726239	Mitf
chr4	134477720	134497953	Eif4e3
chr4	134481606	134497953	Eif4e3
chr4	134484797	134497953	Eif4e3
chr4	135516724	135554999	Shq1
chr4	137149719	137193750	Cntn3
chr4	13788674	13810258	Sema3c
chr4	148611195	148613525	Srgap3
chr4	151391042	151392990	Syn2
chr4	15169849	15210241	Cacna2d1
chr4	15170603	15171828	Cacna2d1
chr4	15190129	15210241	Cacna2d1
chr4	156054803	156114447	Erc1
chr4	156306462	156315610	Wnk1
chr4	156755273	156758228	Kdm5a
chr4	16027571	16061308	Pclo
chr4	16049636	16061308	Pclo
chr4	16242327	16243791	Pclo
chr4	172161567	172188121	Fam234b
chr4	172763916	172772351	Grin2b
chr4	173054856	173055285	Grin2b
chr4	177768023	177770596	Plekha5
chr4	180919180	180938599	C2cd5
chr4	21550625	21600726	Rundc3b
chr4	21571038	21595953	Rundc3b
chr4	21571038	21600726	Rundc3b
chr4	21595872	21600726	Rundc3b
chr4	2301371	2321665	Rbm33
chr4	25488354	25605749	Cdk14
chr4	2953942	2955780	Dpp6
chr4	2953942	2980347	Dpp6
chr4	2953942	3235088	Dpp6
chr4	30530349	30557365	Dync1i1
chr4	30539570	30580587	Dync1i1
chr4	30557305	30755427	Dync1i1
chr4	30580471	30706155	Dync1i1
chr4	30580471	30755427	Dync1i1
chr4	30688263	30706155	Dync1i1
chr4	3219100	3235088	Dpp6
chr4	37793409	37796339	Thsd7a
chr4	39082978	39114093	Bmt2
chr4	44150440	44160841	Cttnbp2
chr4	4674472	4708850	Actr3b
chr4	4696611	4708850	Actr3b
chr4	48649602	48662964	Fam3c
chr4	49421650	49437188	Ptprz1
chr4	54512453	54514621	Grm8
chr4	58497621	58563337	Mkln1
chr4	58502668	58531413	Mkln1
chr4	58520296	58522372	Mkln1
chr4	58520296	58531413	Mkln1
chr4	64095598	64099999	Ptn
chr4	64254073	64280905	Dgki
chr4	64254073	64298157	Dgki
chr4	64274440	64280905	Dgki
chr4	64274440	64298157	Dgki
chr4	64295578	64332601	Dgki
chr4	64384714	64412077	Dgki
chr4	66006115	66038714	Ubn2
chr4	66006115	66045680	Ubn2
chr4	66024825	66043191	Ubn2
chr4	66153704	66174204	Luc7l2
chr4	66915421	66920815	Mkrn1
chr4	6993774	7001003	Srpk2
chr4	7016067	7020154	Srpk2
chr4	7016067	7026293	Srpk2
chr4	83033037	83043718	Plekha8
chr4	84988126	85021313	Pde1c
chr4	85031562	85042504	Pde1c
chr4	87142518	87169154	Vopp1
chr4	87766861	87781449	Herc3
chr4	87777726	87786032	Herc3
chr4	89705079	89710666	Snca
chr4	93301411	93452093	Grid2
chr4	9542408	9568135	Ptpn12
chr4	9705118	9709310	Rsbn1l
chr4	9960466	10060838	Magi2
chr5	101217551	101277819	Nfib
chr5	10151845	10239853	Sntg1
chr5	10189006	10239853	Sntg1
chr5	10239814	10330939	Sntg1
chr5	10328793	10330939	Sntg1
chr5	104268402	104276568	Sh3gl2
chr5	107076496	107088371	Mllt3
chr5	111209688	111243072	Elavl2
chr5	111239959	111243072	Elavl2
chr5	114821145	114845639	Caap1
chr5	116188254	116211935	Fggy
chr5	119392957	119394569	Dock7
chr5	119497836	119507426	Dock7
chr5	123416342	123426522	Pde4b
chr5	123416342	123434753	Pde4b
chr5	12755036	12770889	St18
chr5	129932053	129980499	Zfyve9
chr5	129934869	129993803	Zfyve9
chr5	130429311	130433701	Osbpl9
chr5	130675203	130683036	Eps15
chr5	130719257	130725726	Eps15
chr5	131131244	131184410	Faf1
chr5	131146739	131184410	Faf1
chr5	131296935	131365845	Faf1
chr5	136812411	136818271	Ipp
chr5	140164277	140164602	Foxj3
chr5	140164277	140177573	Foxj3
chr5	141039644	141061575	Scmh1
chr5	145714604	145740492	Ago3
chr5	146096372	146099292	Psmb2
chr5	146298783	146305058	Zmym4
chr5	146534845	146540973	Zmym6
chr5	146534845	146544982	Zmym6
chr5	148356448	148356911	Yars
chr5	148790110	148790607	Kpna6
chr5	149357548	149367143	Zcchc17
chr5	149597795	149645475	Pum1
chr5	152432598	152460954	Eya3
chr5	153103960	153104799	Extl1
chr5	158235739	158235872	Ubr4
chr5	166315799	166322164	Kif1b
chr5	167567862	167590243	Rere
chr5	167631269	167660030	Rere
chr5	167631269	167670545	Rere
chr5	167631269	167693098	Rere
chr5	167638639	167670545	Rere
chr5	167638639	167693098	Rere
chr5	167659981	167693098	Rere
chr5	16790302	16800796	Tmem68
chr5	169616534	169616649	Chd5
chr5	172439672	172449230	Slc35e2b
chr5	172485426	172485627	Cdk11b
chr5	23147867	23228464	Clvs1
chr5	23308302	23313656	Clvs1
chr5	26334959	26355888	Tmem67
chr5	32479754	32518147	Mmp16
chr5	36696900	36697097	Faxc
chr5	37168578	37198338	Fbxl4
chr5	5619808	5644630	Sulf1
chr5	58400891	58404618	Nfx1
chr5	60499836	60500962	Clta
chr5	60623342	60625595	Rnf38
chr5	63299393	63342382	Gabbr2
chr5	63315587	63342382	Gabbr2
chr5	70923997	70957960	Slc44a1
chr5	74738158	74742126	Ctnnal1
chr5	79404653	79409690	Prpf4
chr5	82313265	82315139	Astn2
chr5	82416488	82423464	Astn2
chr5	82677586	82679729	Astn2
chr5	82814550	82924651	Astn2
chr5	82924266	82924651	Astn2
chr5	86108558	86114605	Brinp1
chr5	87793966	87830432	Megf9
chr5	91971241	91971697	Frmd3
chr5	92095158	92181912	Kdm4c
chr5	92103139	92181912	Kdm4c
chr5	92168945	92181912	Kdm4c
chr6	101110225	101176943	Gphn
chr6	101110225	101233784	Gphn
chr6	101499883	101500125	Eif2s1
chr6	102013915	102014500	Zfyve26
chr6	104242890	104251569	Exd2
chr6	105140977	105142822	Slc8a3
chr6	107223920	107318514	Dpf3
chr6	107264680	107299137	Dpf3
chr6	107523283	107523788	Zfyve1
chr6	111168851	111191188	Tmem63c
chr6	111182494	111191188	Tmem63c
chr6	111186009	111187303	Tmem63c
chr6	11203937	11207002	Msh2
chr6	113518124	113744427	Nrxn3
chr6	113706105	113744427	Nrxn3
chr6	113737767	113744427	Nrxn3
chr6	122645100	122673486	Kcnk10
chr6	122653720	122673486	Kcnk10
chr6	122673151	122673486	Kcnk10
chr6	122790679	122797442	Spata7
chr6	122928480	122935019	Zc3h14
chr6	122961494	122964468	Eml5
chr6	122994021	123007085	Eml5
chr6	123006943	123013353	Eml5
chr6	124889422	124941157	Rps6ka5
chr6	125324019	125324354	Ppp4r3a
chr6	126490511	126494980	Slc24a4
chr6	126743024	126754486	Golga5
chr6	127258968	127269031	Unc79
chr6	127258968	127278429	Unc79
chr6	127258968	127288472	Unc79
chr6	127258968	127317852	Unc79
chr6	127278336	127288472	Unc79
chr6	127405336	127412147	Unc79
chr6	130217735	130236678	Vrk1
chr6	135377667	135379473	Dync1h1
chr6	135537257	135538684	Mok
chr6	135978819	136003498	Traf3
chr6	135978819	136008537	Traf3
chr6	136657055	136659341	Ppp1r13b
chr6	1433167	1450488	Strn
chr6	14739412	14771963	Nrxn1
chr6	14739412	14889884	Nrxn1
chr6	14762100	14889884	Nrxn1
chr6	20512101	20523794	Ttc27
chr6	20568888	20581058	Ttc27
chr6	20695965	20707379	Birc6
chr6	21012530	21016611	Spast
chr6	21012530	21033555	Spast
chr6	21974278	21996663	Galnt14
chr6	23793417	23801025	Clip4
chr6	24027999	24054470	Spdya
chr6	24478085	24492371	Babam2
chr6	26076261	26081066	Selenoi
chr6	26152604	26166945	Hadhb
chr6	26566415	26615663	Dtnb
chr6	26566415	26648343	Dtnb
chr6	26571938	26615663	Dtnb
chr6	26648218	26692554	Dtnb
chr6	28525671	28610804	Klhl29
chr6	3167637	3172379	Dhx57
chr6	3174915	3180187	Dhx57
chr6	40643850	40655425	Rock2
chr6	41141630	41152978	Nol10
chr6	47757822	47764201	Myt1l
chr6	48071854	48104237	Sntg2
chr6	48135565	48155623	Sntg2
chr6	53761022	53780007	Snx13
chr6	55223183	55294065	Ispd
chr6	55248988	55294065	Ispd
chr6	56918437	57013794	Dgkb
chr6	57002304	57020072	Dgkb
chr6	57019997	57050678	Dgkb
chr6	57300454	57307895	Dgkb
chr6	57731310	57749854	Etv1
chr6	63940022	63947962	Nrcam
chr6	71745230	71762834	Strn3
chr6	73099784	73101545	Akap6
chr6	73219772	73233858	Akap6
chr6	73344947	73348350	Akap6
chr6	7737416	7797644	Thada
chr6	8110337	8111148	Lrpprc
chr6	82886213	82896254	Lrfn5
chr6	88170180	88383498	Mdga2
chr6	91278625	91290135	Nemf
chr6	91618810	91687248	Sos2
chr6	92195998	92220275	Nin
chr6	95548844	95616339	Mnat1
chr6	96484078	96485749	Snapc1
chr6	9921114	10071989	Prkce
chr7	101324545	101384404	Asap1
chr7	103176751	103195666	Efr3a
chr7	106550011	106554295	Khdrbs3
chr7	106550011	106575765	Khdrbs3
chr7	110737015	110749344	Trappc9
chr7	110983969	110992730	Ptk2
chr7	114121259	114121481	Nrbp2
chr7	115159724	115165581	Rbfox2
chr7	119034728	119069205	Tnrc6b
chr7	119711758	119721689	St13
chr7	123361502	123382174	Atxn10
chr7	123361502	123394199	Atxn10
chr7	127589967	127590094	Sbf1
chr7	12789402	12792537	Brd4
chr7	128956447	128974153	Cpne8
chr7	128956447	128990819	Cpne8
chr7	128974089	129011372	Cpne8
chr7	130743231	130757788	Cntn1
chr7	130743231	130769783	Cntn1
chr7	1311610	1319459	Prim1
chr7	131875136	131931401	Pphln1
chr7	133888269	133935409	Nell2
chr7	133922507	133935409	Nell2
chr7	133973247	133978737	Nell2
chr7	135297578	135297794	Slc38a1
chr7	139704980	139735101	Scn8a
chr7	142418518	142420878	Pde1b
chr7	2244992	2264920	Itga7
chr7	24849227	24860185	Nup37
chr7	25775803	25779400	Ano4
chr7	26938249	26976171	Anks1b
chr7	26947803	26976171	Anks1b
chr7	26954933	26976171	Anks1b
chr7	26954933	27207403	Anks1b
chr7	27584800	27619051	Anks1b
chr7	27840392	27893434	Anks1b
chr7	27866040	27893434	Anks1b
chr7	31911306	31912174	Cep83
chr7	31911306	31942270	Cep83
chr7	36587885	36588468	Atp2b1
chr7	38119441	38130128	Tmtc3
chr7	43867181	43869612	Tmtc2
chr7	46078208	46080922	Lin7a
chr7	46912479	46927329	Ppp1r12a
chr7	47376288	47390137	Syt1
chr7	48591221	48591710	Nav3
chr7	53605665	53637325	Trhde
chr7	53680966	53696252	Trhde
chr7	53680966	53714299	Trhde
chr7	53681133	53755394	Trhde
chr7	54554754	54561938	Rab21
chr7	54554754	54562927	Rab21
chr7	55569138	55576576	Ptprr
chr7	56679612	56681428	Cpsf6
chr7	59157275	59163456	Grip1
chr7	59202314	59212494	Grip1
chr7	59212341	59244702	Grip1
chr7	60250448	60252490	Lemd3
chr7	67421841	67432634	R3hdm2
chr7	70377625	70562615	Stk3
chr7	70426605	70562615	Stk3
chr7	70877001	70946630	Vps13b
chr7	70919081	70946630	Vps13b
chr7	74862494	74862705	Rims2
chr7	74862494	74922366	Rims2
chr7	74922055	74922366	Rims2
chr7	75007835	75092304	Rims2
chr7	75007835	75110929	Rims2
chr7	75022292	75081159	Rims2
chr7	75022292	75110929	Rims2
chr7	75022292	75139520	Rims2
chr7	75109785	75139520	Rims2
chr7	75109785	75159750	Rims2
chr7	75130865	75197224	Rims2
chr7	75139419	75250868	Rims2
chr7	75159577	75197224	Rims2
chr8	101028431	101029951	Xrn1
chr8	101102075	101109966	Xrn1
chr8	101373319	101383875	Tfdp2
chr8	101933287	101934317	Pxylp1
chr8	1049411	1050796	Gria4
chr8	1049411	1074487	Gria4
chr8	1049411	1091730	Gria4
chr8	105611481	105790703	Stag1
chr8	106914016	106922356	Ephb1
chr8	106914016	106941900	Ephb1
chr8	107168957	107169639	Ephb1
chr8	1074328	1117432	Gria4
chr8	107849536	107863006	Ryk
chr8	110066693	110071616	Cpne4
chr8	113033005	113035188	Rbm6
chr8	113772349	113789606	Prkar2a
chr8	114582119	114594438	Smarcc1
chr8	114725213	114739050	Scap
chr8	114749221	114753549	Scap
chr8	116745223	116763700	Arpp21
chr8	118485572	118490979	Clasp2
chr8	118490002	118519270	Clasp2
chr8	118587797	118594231	Ubp1
chr8	119027820	119031899	Cnot10
chr8	12096242	12100881	RGD1309534
chr8	1269333	1269573	Gria4
chr8	127549699	127551859	Zfp445
chr8	128339552	128346172	Sacm1l
chr8	129207	239212	Gucy1a2
chr8	13033284	13033599	Fat3
chr8	21131017	21143857	Elavl3
chr8	21132328	21143857	Elavl3
chr8	21143326	21143857	Elavl3
chr8	28490288	28491602	Opcml
chr8	30864649	30865723	Zbtb44
chr8	35243266	35244385	Cdon
chr8	37997763	38008522	Stt3a
chr8	45611009	45620924	Grik4
chr8	46007310	46012713	Arhgef12
chr8	51047329	51058695	Cadm1
chr8	51056592	51073149	Cadm1
chr8	52299268	52299636	Usp28
chr8	54144998	54147590	Alg9
chr8	55138853	55145274	Arhgap20
chr8	56914091	56956047	Atm
chr8	57014970	57026208	Npat
chr8	57110177	57121289	Cul5
chr8	60713257	60713683	Snupn
chr8	60791061	60805188	Ptpn9
chr8	63127585	63134061	Adpgk
chr8	63171352	63177487	Bbs4
chr8	63173784	63177487	Bbs4
chr8	63451114	63451776	Parp6
chr8	63640414	63647099	Myo9a
chr8	64595028	64624249	Lrrc49
chr8	6530883	6609860	Cntn5
chr8	67055596	67063421	Pias1
chr8	67346606	67435736	Map2k5
chr8	67369765	67435736	Map2k5
chr8	67409999	67435736	Map2k5
chr8	69291452	69303167	Dpp8
chr8	74569089	74585982	Fam81a
chr8	74942246	74949575	Rnf111
chr8	78414471	78422722	Unc13c
chr8	80413823	80416435	Tmod2
chr8	80872521	80872906	Hmgcll1
chr8	85131541	85145981	Senp6
chr8	91594800	91671375	Ube3d
chr8	92076753	92111176	Snap91
chr8	92108371	92113094	Snap91
chr8	93674099	93681131	Snx14
chr9	102156203	102173148	Fbxl17
chr9	102649145	102700815	Fer
chr9	102686954	102700815	Fer
chr9	103007607	103031156	Pja2
chr9	103322574	103382087	Man2a1
chr9	106028254	106079725	Ptprm
chr9	108348869	108350900	Epb41l3
chr9	108399980	108410878	Epb41l3
chr9	108408243	108420551	Epb41l3
chr9	109780199	109851486	Dlgap1
chr9	109965105	109970169	Dlgap1
chr9	109965105	109987282	Dlgap1
chr9	109986860	109987282	Dlgap1
chr9	21091374	21098401	Rims1
chr9	21149521	21181702	Rims1
chr9	21149521	21198848	Rims1
chr9	21176171	21181702	Rims1
chr9	21176171	21198848	Rims1
chr9	21198735	21243041	Rims1
chr9	21198735	21257430	Rims1
chr9	21306432	21311669	Rims1
chr9	22783966	22792338	Fam135a
chr9	23809367	23821701	Adgrb3
chr9	23929514	23934678	Adgrb3
chr9	24097940	24126283	Adgrb3
chr9	24097940	24154405	Adgrb3
chr9	24097940	24180610	Adgrb3
chr9	24113990	24126283	Adgrb3
chr9	24113990	24180610	Adgrb3
chr9	24125172	24180610	Adgrb3
chr9	24150913	24180610	Adgrb3
chr9	24215123	24247648	Adgrb3
chr9	24235332	24247648	Adgrb3
chr9	29491826	29504986	Phf3
chr9	31080197	31145099	Khdrbs2
chr9	32626498	32631744	Bend6
chr9	37266788	37352127	Aff3
chr9	41840745	41844546	Linc01158
chr9	42738919	42739161	Nck2
chr9	43215099	43223163	Bivm
chr9	45578298	45628067	Hibch
chr9	45610992	45628067	Hibch
chr9	46093331	46104925	Nab1
chr9	52703787	52709791	Hecw2
chr9	57202843	57210880	Fam126b
chr9	57768578	57785927	Als2
chr9	58649058	58667172	Carf
chr9	59036084	59047046	Abi2
chr9	59126867	59136898	Raph1
chr9	62219649	62229905	Adam23
chr9	71422731	71435759	Pecr
chr9	77850061	77852888	Farsb
chr9	82701578	82741041	Sphkap
chr9	84968381	84980233	Armc9
chr9	85360656	85364654	Cops7b
chr9	9210225	9213851	Ubr2
chr9	9210225	9222689	Ubr2
chrUn	12931316	12961791	St6gal2
chrUn	12954687	12961791	St6gal2
chrUn	25318281	25328163	Ptprs
chrUn	41935100	41936217	Micu1
chrUn	51698472	51723172	Grk3
chrUn	51706358	51708078	Grk3
chrUn	51715514	51723172	Grk3
chrX	101882902	101884523	Chm
chrX	13728049	13751215	Slc9a7
chrX	13750296	13781079	Slc9a7
chrX	158416526	158422593	Gabra3
chrX	22276172	22276564	Atp6ap2
chrX	2898650	2914343	Stag2
chrX	34749250	34815254	Pak3
chrX	40403859	40404116	Fgd1
chrX	48721253	48727944	Ofd1
chrX	56494664	56497625	Bclaf3
chrX	58239018	58248475	Cnksr2
chrX	58318792	58352412	Cnksr2
chrX	58318792	58374148	Cnksr2
chrX	58338886	58352412	Cnksr2
chrX	58338886	58374148	Cnksr2
chrX	58348890	58411281	Cnksr2
chrX	63690614	63696186	Obp1f
chrX	7118513	7139812	Tmem255a
chrX	72465186	72473356	Gk
chrX	74339558	74343376	Il1rapl1
chrX	74339558	74473066	Il1rapl1
chrX	82608864	82692552	Arhgef9
chrX	82631981	82692552	Arhgef9
chrX	89619189	89625014	Taf1

## Sheet: Heart
chr	start	end	gene
chr1	110782375	110787533	Ube3a
chr1	110782375	110812782	Ube3a
chr1	119731275	119734282	Tjp1
chr1	120348623	120353367	Pcsk6
chr1	128661054	128681896	Chd2
chr1	128685927	128693052	Chd2
chr1	137756493	137767401	Fsd2
chr1	146782510	146802513	Picalm
chr1	14860863	14861050	Ifngr1
chr1	15624713	15627272	Bclaf1
chr1	158737680	158765303	Fchsd2
chr1	171406936	171435449	Far1
chr1	180485728	180502558	Usp31
chr1	201770195	201783224	Ap2a2
chr1	206012401	206040029	Ppp6r3
chr1	208641197	208641605	Capn1
chr1	219720041	219722995	Gnaq
chr1	23332266	23357049	Slc2a12
chr1	260108825	260110959	Rbm20
chr1	44972049	44972166	Qk
chr1	85595360	85595936	Proser3
chr1	96668972	96690997	Abcc8
chr10	110172454	110178866	Csnk1d
chr10	20734831	20738500	Rars
chr10	28545416	28547632	Slu7
chr10	43769314	43769669	Gemin5
chr10	46112773	46114652	Flcn
chr10	494769	497474	Abcc1
chr10	51537018	51552037	Myocd
chr10	62238006	62293697	Smg6
chr10	68445849	68447479	Rhot1
chr10	72377361	72380473	Tada2a
chr10	78678244	78681352	Mmd
chr10	83966846	83980977	Kat7
chr10	94632579	94633906	Tlk2
chr10	95824610	95831989	Ern1
chr11	31819189	31829568	Itsn1
chr11	34635319	34650352	Ttc3
chr11	83115456	83116437	Klhl24
chr11	85624939	85639416	Pi4ka
chr12	12462807	12466171	Radil
chr12	23177211	23177357	Lat2
chr12	3021325	3048191	Insr
chr12	32644447	32662880	Ncor2
chr12	46567519	46589854	Ankle2
chr12	7919421	7961967	Flt1
chr13	101406575	101432520	Eprs
chr13	32482943	32536556	Ptpn4
chr13	40966211	40976770	Ubxn4
chr13	48878645	48881151	Tnnt2
chr13	48879833	48881151	Tnnt2
chr13	67494899	67507480	Rgl1
chr14	102790584	102822921	Ehbp1
chr14	10476301	10480138	Sec31a
chr14	17203625	17208550	Art3
chr14	26677800	26689165	Tecrl
chr14	3698895	3701915	Zfp644
chr14	62988358	62994669	Pi4k2b
chr14	82649693	82650144	Letm1
chr14	93229451	93292492	Cobl
chr15	24446948	24453306	Tmem260
chr15	33695684	33695974	Dcaf11
chr15	35685542	35688410	Mphosph8
chr15	37003792	37004544	Micu2
chr15	51081049	51082130	Xpo7
chr15	51094833	51099378	Xpo7
chr15	51100232	51107243	Xpo7
chr15	82982879	82989904	Pibf1
chr16	1710556	1719914	Slmap
chr16	1906808	1923889	Dennd6a
chr16	19676972	19679318	Armc6
chr16	49042656	49043416	Acsl1
chr16	49773070	49790199	Sorbs2
chr16	70747522	70771517	Nsd3
chr16	79332284	79334444	Myom2
chr16	79373532	79398863	Myom2
chr17	11071125	11109808	Agtpbp1
chr17	11084796	11130327	Agtpbp1
chr17	12387377	12394549	Ubqln1
chr17	21727526	21732400	Fam120a
chr17	38682663	38710811	Gmds
chr17	69228370	69230505	Ryr2
chr17	69228370	69251221	Ryr2
chr17	69228370	69261524	Ryr2
chr17	69251056	69259092	Ryr2
chr17	69251056	69284961	Ryr2
chr17	69293202	69316174	Ryr2
chr17	69301160	69316174	Ryr2
chr17	69309907	69340916	Ryr2
chr17	69358617	69363416	Ryr2
chr17	91559994	91560105	Nebl
chr17	91564007	91564118	Nebl
chr17	91567485	91567596	Nebl
chr17	92278135	92285472	Mllt10
chr18	16920501	16931896	Fhod3
chr18	29447712	29448629	Ik
chr18	54703904	54715546	Adamts19
chr18	61437638	61458035	Nedd4l
chr18	74736961	74737040	Atp5a1
chr19	27766678	27796264	Inpp4b
chr19	32327979	32359525	Arhgap10
chr19	32419208	32466627	Arhgap10
chr19	32431436	32466627	Arhgap10
chr19	39749637	39767218	Phlpp2
chr19	55050420	55056232	Gnpat
chr2	104251372	104257331	Armc1
chr2	119075295	119081802	Usp13
chr2	164399989	164401517	Bche
chr2	166780421	166785651	Golim4
chr2	171071089	171074405	Rxfp1
chr2	180924368	180954392	Gon4l
chr2	181628849	181629227	Pygo2
chr2	212916532	212916893	Slc35a3
chr2	214209234	214219060	Snx7
chr2	22737326	22740946	Zfyve16
chr2	236527885	236551365	Rap1gds1
chr2	240938133	240939255	Pkn2
chr2	252672255	252677609	Tnni3k
chr2	252672255	252698700	Tnni3k
chr2	252672255	252723818	Tnni3k
chr2	30437321	30440019	Map1b
chr20	25275771	25279461	Slc25a16
chr20	30020325	30025822	Ccar1
chr20	3051411	3051531	Mdc1
chr20	30789553	30820389	Ros1
chr20	30808430	30822301	Ros1
chr20	30833063	30852040	Ros1
chr3	114447726	114448617	Sppl2a
chr3	118373870	118396837	RGD1565616
chr3	146560782	146580601	Rbm39
chr3	154308728	154313179	Oser1
chr3	158050020	158050793	Arfgef2
chr3	3130784	3146726	Ehmt1
chr3	4185825	4189266	Ubac1
chr3	75482123	75482177	Mybpc3
chr3	95440750	95442113	Lgr4
chr4	117392979	117393781	Dctn1
chr4	150818425	150866236	Atg7
chr4	154966450	155004521	Cacna1c
chr4	160408356	160409758	Cd163
chr4	180077144	180077279	Ldhb
chr4	180560416	180576572	Abcc9
chr4	21962328	21968691	Abcb4
chr4	4674472	4683097	Actr3b
chr4	56245819	56246665	Calu
chr4	6358173	6365224	Nupl2
chr4	66006115	66027374	Ubn2
chr5	100041638	100047750	Mpdz
chr5	129977167	129995540	Zfyve9
chr5	130018340	130024203	Zfyve9
chr5	130675203	130688804	Eps15
chr5	131356435	131365845	Faf1
chr5	141039644	141101545	Scmh1
chr5	141061340	141081193	Scmh1
chr5	142771955	142776248	Macf1
chr5	158046265	158051081	Capzb
chr5	158197479	158198650	Ubr4
chr5	170778293	170781896	Cep104
chr5	19644700	19653251	Ubxn2b
chr5	51261505	51266974	Rars2
chr5	57575312	57576850	Aco1
chr5	60607243	60612965	Rnf38
chr5	74744362	74754270	Ctnnal1
chr5	7616502	7661400	Prex2
chr6	105861521	105861630	Pcnx1
chr6	11561890	11565500	Fbxo11
chr6	132841705	132849799	Eml1
chr6	27245779	27246182	Ncoa1
chr6	32198782	32203716	Pum2
chr6	3521007	3531436	Map4k3
chr6	56942222	56989671	Dgkb
chr6	7730842	7797644	Thada
chr6	98084290	98092267	Ppp2r5e
chr6	99198571	99200868	Sptb
chr7	117356468	117358612	Tmem184b
chr7	127434612	127435643	Mapk12
chr7	130115239	130121926	Lrrk2
chr7	16061940	16064328	Adamts10
chr7	48645935	48670846	Nav3
chr7	57081374	57081862	Nup107
chr7	62780428	62792615	Mon2
chr7	67633629	67634541	Stat6
chr7	74658453	74661970	Slc25a32
chr7	95549472	95568490	Tmem65
chr8	101102075	101119635	Xrn1
chr8	113044850	113047559	Rbm6
chr8	118587797	118612512	Ubp1
chr8	128585701	128585794	Fyco1
chr8	52260961	52264301	Usp28
chr8	63165543	63177487	Bbs4
chr8	63616439	63628394	Myo9a
chr8	69559453	69559932	Clpx
chr8	70415519	70416722	Fam96a
chr8	74811540	74839113	Myo1e
chr8	75231492	75237070	Adam10
chr8	76023508	76028461	Myzap
chr8	76344528	76353325	Tcf12
chr8	77259179	77308251	Nedd4
chr8	77314145	77315973	Nedd4
chr9	104453394	104490798	Rab31
chr9	110232742	110234121	Myom1
chr9	110245212	110248836	Myom1
chr9	110265155	110286405	Myom1
chr9	4151954	4420169	Tbc1d5
chr9	42323969	42327006	Fhl2
chr9	4347245	4420169	Tbc1d5
chr9	44304032	44304248	Col3a1
chr9	73310480	73317115	Tns1
chr9	82583684	82583738	Sphkap
chr9	86721005	86721826	Atg16l1
chr9	86926703	86938626	Usp40
chrX	142007246	142025301	Arhgef6

## Sheet: Kidney
chr	start	end	gene
chr1	107277672	107277762	Cyfip1
chr1	128670189	128671139	Chd2
chr1	128685927	128696978	Chd2
chr1	143481465	143493112	Nox4
chr1	143481465	143506990	Nox4
chr1	143490636	143506990	Nox4
chr1	143492749	143506990	Nox4
chr1	143506929	143590492	Nox4
chr1	143564657	143590492	Nox4
chr1	146787624	146795791	Picalm
chr1	149127233	149127348	Dlg2
chr1	169329651	169337347	Galnt18
chr1	169878916	169895999	Usp47
chr1	179010469	179021993	Abca15
chr1	180836287	180839991	Gga2
chr1	204885096	204885207	Cttn
chr1	207194404	207194518	Pc
chr1	208622190	208626965	Capn1
chr1	210826152	210831528	Ust5r
chr1	211124264	211128355	Slc22a25
chr1	211172087	211184355	Slc22a25
chr1	211172087	211200251	Slc22a25
chr1	21122507	21145221	Enpp3
chr1	212701156	212702688	Myrf
chr1	220123717	220140628	Vps13a
chr1	220153508	220184280	Vps13a
chr1	228486459	228500425	Dock8
chr1	228496133	228529194	Dock8
chr1	241119650	241127467	Tnks2
chr1	243086878	243100643	Plce1
chr1	249218625	249220149	Cyp2c23
chr1	249847689	249849549	Pax2
chr1	41182135	41182283	Ezr
chr1	56072162	56106770	Lnpep
chr1	73730509	73738955	Lig1
chr1	78947896	78951188	Clptm1
chr1	85415074	85415290	Nphs1
chr1	85551970	85557311	Prodh2
chr10	13831511	13831725	Pkd1
chr10	13995560	13996178	Msrb1
chr10	15352295	15357557	Decr2
chr10	3940309	4001895	Snx29
chr10	4100303	4107763	Snx29
chr10	4117952	4126083	Snx29
chr10	47518379	47523281	Slc47a1
chr10	478139	497474	Abcc1
chr10	48045281	48055816	Akap10
chr10	48058892	48080820	Akap10
chr10	55592704	55605300	Ndel1
chr10	56456829	56459419	Fxr2
chr10	57586213	57586765	Kif1c
chr10	57802861	57805880	Rabep1
chr10	61706916	61717118	Rap1gap2
chr10	62220342	62220770	Srr
chr10	6949775	6952047	Usp7
chr10	72256907	72295324	Synrg
chr10	83713854	83714227	Pdk2
chr10	85954158	85965918	Npepps
chr10	86991026	86995105	Cdk12
chr10	87591621	87592621	Casc3
chr10	89535834	89542655	Dnajc7
chr10	90659569	90665103	Rdm1
chr10	92210909	92229290	Nmt1
chr10	92379125	92379278	Fmnl1
chr10	94619895	94651668	Tlk2
chr10	94632579	94651668	Tlk2
chr10	95221289	95226475	Tanc2
chr10	97757510	97808444	Cep112
chr11	15821549	15856396	Usp25
chr11	24511919	24544293	App
chr11	31636620	31637242	Son
chr11	64011481	64017225	Timmdc1
chr11	69391410	69405425	Osbpl11
chr11	83052402	83056799	Yeats2
chr12	10785244	10795812	Lmtk2
chr12	22600541	22606117	Baz1b
chr12	28007501	28016492	Sumf2
chr12	28923052	28931158	Rimbp2
chr12	28923052	28955366	Rimbp2
chr12	28988532	29008606	Rimbp2
chr12	34012045	34014894	Zcchc8
chr12	37213633	37217436	Tpcn1
chr12	43459803	43460144	Acacb
chr12	43632521	43640586	Dao
chr12	43635453	43640586	Dao
chr13	104300413	104304447	Esrrg
chr13	48857091	48861230	Lad1
chr13	53502519	53543224	Kcnt2
chr13	64215164	64216481	Pla2g4a
chr13	67494899	67502750	Rgl1
chr13	80982179	80987259	Tiprl
chr13	95842553	95848873	Cdc42bpa
chr14	101503479	101507374	Aftph
chr14	111116558	111116750	Sptbn1
chr14	14485312	14489337	Fras1
chr14	20389299	20405252	Slc4a4
chr14	20460341	20537257	Slc4a4
chr14	20475007	20481213	Slc4a4
chr14	20475007	20537257	Slc4a4
chr14	22478856	22480203	Ugt2b35
chr14	3674974	3701915	Zfp644
chr14	37079581	37102610	Dcun1d4
chr14	37184480	37193157	Cwh43
chr14	37831877	37841830	Tec
chr14	72132217	72132588	Prom1
chr14	81300690	81301925	Lrpap1
chr14	81777452	81782184	Add1
chr14	82277960	82278189	Haus3
chr14	83035173	83044993	Ctbp1
chr14	84052445	84059549	Rnf185
chr14	86993483	86993606	Ddx56
chr14	89082137	89083521	Tns3
chr14	9036985	9044424	Wdfy3
chr15	103779677	103780009	Cldn10
chr15	14587678	14587836	Ptprg
chr15	18739988	18741058	Pdhb
chr15	21222387	21229257	Psmc6
chr15	36424852	36424960	Cryl1
chr15	36900731	36907762	Zdhhc20
chr15	37125655	37125759	Fgf9
chr15	44117134	44118459	Kif13b
chr15	59011261	59050206	Epsti1
chr15	87166781	87169277	Mycbp2
chr15	87215561	87216798	Mycbp2
chr16	1760062	1772846	Slmap
chr16	17861174	17870648	Eps15l1
chr16	6200249	6210957	Sfmbt1
chr16	62078326	62111365	Rbpms
chr16	70404828	70413591	Hook3
chr16	7735928	7752181	Parg
chr17	11084796	11109808	Agtpbp1
chr17	12324735	12329307	Gkap1
chr17	15271476	15274128	Slc34a1
chr17	48129666	48135082	Carmil1
chr17	55863759	55971427	Sugct
chr17	6289674	6290038	Ctsl
chr17	71967101	71980708	Larp4b
chr17	77041455	77050714	Akr1c2
chr17	86713374	86762965	Fam188a
chr17	87268214	87268355	Pter
chr17	92285362	92319462	Mllt10
chr18	12590876	12591913	Trappc8
chr18	24654688	24655948	Map3k2
chr18	71455837	71456484	Myo5b
chr18	74738276	74741072	Atp5a1
chr19	16696612	16767000	Fto
chr19	24816623	24818761	Hook2
chr19	32369411	32466627	Arhgap10
chr19	32412894	32493326	Arhgap10
chr19	37215981	37218104	Nfat5
chr19	39712107	39718237	Ap1g1
chr19	49790142	49791799	Mbtps1
chr19	9746532	9747813	Cnot1
chr2	115355098	115355968	Pld1
chr2	170886221	170888714	Fnip2
chr2	181030824	181062940	Ash1l
chr2	181030824	181092146	Ash1l
chr2	181110111	181110635	Ash1l
chr2	191677999	191679602	Gpr89b
chr2	196664783	196670723	Atp1a1
chr2	218638168	218658971	Arhgap29
chr2	22590710	22596396	Msh3
chr2	227175268	227179045	Egf
chr2	230835175	230850580	Ppa2
chr2	230850460	230859723	Ppa2
chr2	233012943	233018931	Manba
chr2	233175075	233188805	Nfkb1
chr2	235926696	235931300	Adh6
chr2	23988672	24021210	Dmgdh
chr2	244026130	244032864	Ddah1
chr2	258048203	258048476	Wls
chr2	28524534	28542362	Arhgef28
chr2	29417833	29442620	Fcho2
chr2	29428853	29435749	Fcho2
chr2	30986168	31015182	Mccc2
chr2	31003245	31015182	Mccc2
chr2	53955225	53967203	Oxct1
chr2	56442872	56450053	Lifr
chr2	77299305	77302645	Myo10
chr2	88634193	88636407	LOC361914
chr20	13606627	13614757	Gstt1
chr20	19355902	19366847	Ank3
chr20	19412268	19420085	Ank3
chr20	30808430	30810201	Ros1
chr20	37305487	37312648	Ranbp2
chr20	7691505	7691610	Fgd2
chr3	101973996	102101232	Meis2
chr3	108225956	108231942	Pdia3
chr3	108236410	108236519	Pdia3
chr3	112475471	112480014	Slc12a1
chr3	112475471	112517499	Slc12a1
chr3	112475471	112530411	Slc12a1
chr3	112476565	112530411	Slc12a1
chr3	112522114	112530411	Slc12a1
chr3	118362189	118363295	RGD1565616
chr3	118982782	118992578	Pank2
chr3	123001799	123001868	Plcb1
chr3	12822205	12860260	Mvb12b
chr3	145668447	145685515	Itch
chr3	146560782	146564469	Rbm39
chr3	146900176	146907486	Epb41l1
chr3	154941445	154946121	Ywhab
chr3	156884679	156892811	Zmynd8
chr3	17357765	17368082	Strbp
chr3	2062431	2066441	Hnmt
chr3	3140398	3169919	Ehmt1
chr3	41636548	41639616	Baz2b
chr3	41692330	41698440	Baz2b
chr3	50354970	50458130	Stk39
chr3	51593554	51599298	Lrp2
chr3	51666612	51688430	Lrp2
chr3	51672281	51677098	Lrp2
chr3	51843934	51846531	Fastkd1
chr3	59892043	59924167	Sestd1
chr3	78784206	78791884	Ttc17
chr3	90125877	90134811	Qser1
chr3	92200608	92247850	Mpped2
chr3	95422189	95442113	Lgr4
chr4	105665975	105666381	Rnf181
chr4	1279131	1292529	Lmbr1
chr4	143919326	143955114	Itpr1
chr4	144364554	144368632	Edem1
chr4	151757009	151760039	Raf1
chr4	156084054	156138022	Erc1
chr4	177710916	177731322	Plekha5
chr4	179558780	179578668	Slc21a4
chr4	181074318	181082790	Etnk1
chr4	181074318	181094060	Etnk1
chr4	2236887	2239173	Rbm33
chr4	65613684	65622333	Atp6v0a4
chr4	66153704	66176684	Luc7l2
chr4	75686203	75687160	Cul1
chr4	85834427	85840986	Fkbp9
chr5	103409959	103419121	Bnc2
chr5	106198440	106228113	Acer2
chr5	131069764	131146845	Faf1
chr5	135876642	135876715	Cyp4a2
chr5	135879536	135879601	Cyp4a2
chr5	142690407	142690571	Macf1
chr5	146307873	146314103	Zmym4
chr5	152429790	152432598	Eya3
chr5	156867540	156876181	Eif4g3
chr5	158028775	158051081	Capzb
chr5	166271011	166297843	Kif1b
chr5	168022634	168023446	Errfi1
chr5	16823810	16825038	Tgs1
chr5	172439672	172441476	Slc35e2b
chr5	172465005	172466616	Cdk11b
chr5	22450022	22450091	Rab2a
chr5	30497992	30505910	Decr1
chr5	34287653	34305553	Wwp1
chr5	57575312	57582207	Aco1
chr5	64881028	64902508	Erp44
chr5	73272415	73276618	Rad23b
chr5	8626996	8649735	Cspp1
chr5	8641002	8643300	Cspp1
chr6	129956507	129963290	Papola
chr6	130224983	130236678	Vrk1
chr6	136393746	136402444	Mark3
chr6	146511034	146524071	Itgb8
chr6	42532198	42574166	Mboat2
chr6	51141137	51153774	Nampt
chr6	76073955	76103173	Ralgapa1
chr6	8389614	8389794	Slc3a1
chr6	95548844	95651167	Mnat1
chr7	10076164	10076743	Map2k2
chr7	105633180	105704045	Zfat
chr7	129929713	129948717	Slc2a13
chr7	1361987	1362884	Ptges3
chr7	138995345	139007203	Atf1
chr7	26230627	26240305	Nr1h4
chr7	68525785	68526239	Cpq
chr7	69559091	69564883	Mtdh
chr7	87012004	87022263	Trps1
chr7	9600375	9601660	Tle2
chr8	101643915	101652623	Rasa2
chr8	106078874	106096748	Ppp2r3a
chr8	113102731	113115448	Rbm6
chr8	113698887	113701498	Arih2
chr8	118825578	118842684	Glb1
chr8	124331779	124333773	Xylb
chr8	127507647	127519453	Tcaim
chr8	127513919	127527003	Tcaim
chr8	46020746	46022692	Arhgef12
chr8	47331682	47333699	Vps11
chr8	59747901	59750177	Tspan3
chr8	63616439	63653854	Myo9a
chr8	64790240	64799061	Uaca
chr8	69541050	69543131	Clpx
chr8	70272126	70286390	Csnk1g1
chr8	76115277	76119143	Cgnl1
chr8	76192086	76196385	Cgnl1
chr8	78967053	78972462	Wdr72
chr8	79794350	79795022	Fam214a
chr8	81962414	81968116	Tinag
chr9	10048437	10048651	Klhdc3
chr9	107050709	107057767	Arhgap28
chr9	13610048	13642426	Tnfrsf21
chr9	29510501	29527866	Phf3
chr9	32467062	32470060	Rab23
chr9	42323896	42323969	Fhl2
chr9	54485615	54505474	Plcl1
chr9	55745237	55801635	Satb2
chr9	58271677	58276963	Nop58
chr9	59100987	59101936	Raph1
chr9	61176256	61223192	Pard3b
chr9	62423748	62435888	Fastkd2
chr9	67045889	67053505	Erbb4
chr9	67354361	67568328	Erbb4
chr9	67568176	67568328	Erbb4
chr9	71434088	71435759	Pecr
chr9	84175268	84188861	Slc16a14
chr9	84184171	84188861	Slc16a14
chrX	159828755	159829954	Arhgap4
chrX	17085531	17100825	Efhc2
chrX	40905062	40913387	Phf8
chrX	41840251	41841367	Tspyl2
chrX	42331779	42336315	Shroom2
chrX	48721253	48736904	Ofd1
chrX	51132587	51134783	Tmem27
chrX	52552454	52570606	Syap1
chrX	72425023	72441572	Gk
chrX	92295032	92298197	Abcb7

## Sheet: Liver
chr	start	end	gene
chr1	138490719	138498271	Sh3gl3
chr1	159602295	159611771	Nup98
chr1	16671308	16672501	Hbs1l
chr1	186055270	186055543	Taok2
chr1	189540528	189550452	Fgfr2
chr1	201796494	201797821	Ap2a2
chr1	203937062	203939072	Cars
chr1	206166709	206168914	Lrp5
chr1	206416290	206416397	Chka
chr1	206937131	206970334	Kdm2a
chr1	210676780	210677194	UST4r
chr1	213088665	213089052	Tkfc
chr1	228369946	228382604	Cbwd1
chr1	233862039	233863063	Gldc
chr1	43569339	43569476	Prkn
chr1	7447293	7459849	Utrn
chr10	106366299	106368630	Srp68
chr10	106376138	106376573	Srp68
chr10	1555216	1556341	Pdxdc1
chr10	1620296	1620904	Pdxdc1
chr10	43780211	43781339	Gemin5
chr10	47406354	47413468	Aldh3a2
chr10	47995079	48005747	Ulk2
chr10	57817024	57819022	Rabep1
chr10	68462511	68467313	Rhot1
chr10	90485398	90485453	Vat1
chr11	31832109	31834400	Itsn1
chr11	51708241	51742445	Bbx
chr11	79949424	79949536	Rfc4
chr11	82416736	82416962	Thpo
chr12	10611022	10617032	Baiap2l1
chr12	10932897	10944128	Ccz1b
chr12	17179511	17190662	Cyp3a9
chr12	19734856	19735778	Agfg2
chr12	42297568	42297619	Gcn1l1
chr12	9525513	9534602	Cyp3a2
chr13	47284185	47284710	Ppfia4
chr13	53302684	53323362	Cfh
chr13	76596939	76597126	Gas5
chr13	80574811	80574937	Dpt
chr13	81147211	81159019	Dcaf6
chr13	93685589	93686898	Adss
chr14	104293280	104293535	Usp34
chr14	19079874	19080244	Afm
chr14	19127099	19128135	Alb
chr14	19128135	19128197	Alb
chr14	19128771	19130128	Alb
chr14	19129904	19130594	Alb
chr14	19131622	19131739	Alb
chr14	19131739	19133040	Alb
chr14	19133786	19134001	Alb
chr14	19137637	19138697	Alb
chr14	20573252	20692073	Slc4a4
chr14	21954700	21954826	Sult1e1
chr14	45356241	45376760	Ube2k
chr14	45503804	45510618	Smim14
chr14	81518335	81518386	Htt
chr14	9035173	9037354	Wdfy3
chr15	18854058	18874042	Abhd6
chr15	3193370	3281274	Adk
chr15	83839417	83839964	Klf12
chr15	83839417	83968020	Klf12
chr16	20093409	20094401	Gmip
chr16	47968548	47982578	Trappc11
chr16	6354637	6354839	Itih3
chr16	81332539	81337923	F10
chr17	16075715	16076178	Cltb
chr17	21305075	21306660	Fgd3
chr17	21504165	21505568	Wnk2
chr17	22080644	22081843	Ptpdc1
chr17	3854368	3868098	Srd5a1
chr17	3943171	3945232	Papd7
chr17	71978771	71980708	Larp4b
chr17	92296957	92298489	Mllt10
chr18	12741873	12743373	Rnf125
chr18	26934059	26936385	Fam13b
chr18	45180530	45182532	Hsd17b4
chr18	85877349	85885930	Rttn
chr19	24717023	24717339	Man2b1
chr19	26513651	26517644	Elmod2
chr19	35064974	35065695	RGD621098
chr2	120111930	120112269	Ttc14
chr2	123051976	123052071	Exosc9
chr2	174733858	174733929	Fgg
chr2	174748744	174749166	Fga
chr2	180383112	180384828	Cct3
chr2	182597257	182597593	Gatad2b
chr2	200091021	200102858	Capza1
chr2	212820436	212823120	Trmt13
chr2	214968401	214968512	Dpyd
chr2	215135231	215135393	Dpyd
chr2	215135393	215157666	Dpyd
chr2	215495868	215569811	Dpyd
chr2	215568847	215569811	Dpyd
chr2	216189161	216192699	Ptbp2
chr2	220055048	220061589	Sec24d
chr2	220060710	220061589	Sec24d
chr2	23465099	23465255	Papd4
chr2	26957989	26960678	Polk
chr2	52644517	52644596	Ghr
chr20	25645760	25658345	Herc4
chr20	27662808	27662894	Vsir
chr20	7945719	7948942	Rnf8
chr3	122515417	122533891	Hao1
chr3	142075134	142080782	Psmf1
chr3	149202102	149202239	Ralgapb
chr3	158216200	158216392	LOC100911177
chr3	164012511	164012683	Pck1
chr3	24102517	24102664	Kynu
chr3	5195088	5195162	Pnpla7
chr3	55824436	55827562	Scrn3
chr3	75560930	75562365	Acp2
chr3	90105009	90112318	Qser1
chr4	106106421	106107424	Retsat
chr4	130119752	130147246	Suclg2
chr4	133852775	133918152	Foxp1
chr4	158112934	158113044	A2m
chr4	165517129	165517283	Pzp
chr4	169090730	169096041	Ybx3
chr4	176865767	176869398	Pik3c2g
chr4	176944900	176968362	Pik3c2g
chr4	177710916	177714771	Plekha5
chr4	179050609	179050763	Slco1b2
chr4	179083976	179110805	Slco1b2
chr4	179092319	179110805	Slco1b2
chr4	27258035	27269330	Pex1
chr4	28340546	28378590	Vps50
chr4	9570660	9580870	Ptpn12
chr5	114844593	114845639	Caap1
chr5	125743455	125743557	C8b
chr5	125804250	125819432	C8a
chr5	128337401	128337888	Lrrc42
chr5	130672046	130672745	Eps15
chr5	160027231	160029024	Fbxo42
chr5	169248448	169248613	Zbtb48
chr5	34644913	34655136	Ttpa
chr5	57568943	57569083	Aco1
chr5	63104810	63105044	Trim14
chr6	104949211	104985873	Smoc1
chr6	107842103	107852991	Numb
chr6	20572014	20624239	Ttc27
chr6	2490025	2496840	Rmdn2
chr6	25292079	25292216	Cad
chr6	40296145	40296241	Lpin1
chr7	111018019	111029033	Ptk2
chr7	114646877	114647134	Adck5
chr7	137267526	137267611	Kansl2
chr7	138557977	138566033	Lima1
chr7	24907966	24913321	Washc3
chr7	71404003	71421755	Vps13b
chr7	75370030	75378093	Dpys
chr7	75412161	75415703	Dpys
chr8	108224312	108232744	Tf
chr8	108227181	108232744	Tf
chr8	108234859	108235575	Tf
chr8	112826339	112826429	Hyal1
chr8	113335538	113335713	Rnf123
chr8	119128793	119130487	Dync1li1
chr8	19952780	19962971	Dnmt1
chr8	2062517	2075144	Casp4
chr8	76872263	76895394	Zfp280d
chr8	79794165	79795640	Fam214a
chr8	91594800	91665415	Ube3d
chr8	91656185	91657464	Ube3d
chr9	10305441	10305949	Xpo5
chr9	103333356	103347471	Man2a1
chr9	47199104	47200158	Nabp1
chr9	517647	520233	Sult1c3
chr9	9208824	9213851	Ubr2
chrUn	17323192	17332969	Cyp2c13
chrUn	17399149	17400592	Cyp2c12
chrUn	17400415	17400592	Cyp2c12
chrUn	17424944	17431612	Cyp2c12
chrUn	25590887	25591056	Dpp9
chrUn	64526878	64526965	C3
chrX	159702967	159703606	Idh3g
chrX	24619108	24627590	Otc
chrX	36212597	36213786	Acsl4
chrX	41491253	41491362	Hsd17b10

## Sheet: Lung
chr	start	end	gene
chr1	118823725	118827232	Mphosph10
chr1	127212553	127267278	Mctp2
chr1	131218624	131224700	Akap13
chr1	137801799	137803211	Whamm
chr1	143450524	143506990	Nox4
chr1	143481465	143486171	Nox4
chr1	143506929	143564739	Nox4
chr1	154718780	154721251	Ints4
chr1	159647468	159651120	Nup98
chr1	167774078	167778701	Wee1
chr1	168177051	168180587	Sbf2
chr1	169289968	169295429	Galnt18
chr1	174486138	174495814	Pik3c2a
chr1	179626573	179626977	Vwa3a
chr1	192238473	192246097	Fam53b
chr1	192302109	192307385	Eef1akmt2
chr1	20582113	20589436	Akap7
chr1	209033229	209033302	Atg2a
chr1	214562549	214565872	Stx3
chr1	227493612	227494759	Tjp2
chr1	227787976	227809774	Pip5k1b
chr1	228496133	228539797	Dock8
chr1	232662653	232673950	Ak3
chr1	241574922	241580555	Ide
chr1	242250572	242253026	Myof
chr1	242385229	242395367	Cep55
chr1	242828772	242830307	Plce1
chr1	252972808	252975532	Slk
chr1	252972808	252975999	Slk
chr1	259839005	259842183	Smc3
chr1	44972049	45002124	Qk
chr1	7447293	7468107	Utrn
chr1	7481136	7484425	Utrn
chr1	80041712	80044296	Cd177
chr1	82399912	82400038	Ltbp4
chr1	99160396	99215646	Nav2
chr1	99251668	99252761	Nav2
chr10	106287930	106289659	Acox1
chr10	13831162	13831442	Pkd1
chr10	46462827	46463074	Srebf1
chr10	46671820	46676718	Atpaf2
chr10	487311	497474	Abcc1
chr10	56195458	56195646	Kdm6b
chr10	63028383	63028919	Crk
chr10	66568149	66572037	Taok1
chr10	698903	704371	Myh11
chr10	72305066	72311100	Synrg
chr10	73299441	73327451	Usp32
chr10	82734171	82753900	Spag9
chr10	831322	834176	Marf1
chr10	85954158	85960309	Npepps
chr10	90519712	90527316	Brca1
chr10	90776495	90780506	Dhx8
chr10	92837013	92842289	Gosr2
chr10	95022117	95145589	Tanc2
chr10	95513281	95522572	Map3k3
chr10	96216974	96227706	Smurf2
chr10	97727317	97732973	Apoh
chr10	98313882	98314011	Axin2
chr11	34631844	34632867	Ttc3
chr11	44324425	44328008	Tomm70
chr11	44736374	44736520	Tmem45al
chr11	49779867	49780014	Cblb
chr11	51708241	51725569	Bbx
chr11	64011481	64021836	Timmdc1
chr11	67607854	67654450	Mylk
chr11	67654296	67658496	Mylk
chr11	69128424	69139723	Zfp148
chr11	69381923	69384440	Osbpl11
chr11	69395220	69405425	Osbpl11
chr11	75313916	75327502	Ccdc50
chr11	85308013	85324618	Med15
chr11	85368911	85369678	Smpd4
chr12	10648338	10654138	Baiap2l1
chr12	11176940	11183698	Cyth3
chr12	21590158	21592581	Prkrip1
chr12	22727173	22730212	Bud23
chr12	23052013	23056835	Eln
chr12	23062234	23062895	Eln
chr12	23177211	23177364	Lat2
chr12	2730874	2735359	Arhgef18
chr12	28761014	28772183	Stx2
chr12	33156835	33159418	Ddx55
chr12	36271557	36274943	Naa25
chr12	4068926	4080345	Pds5b
chr12	46073449	46074142	Ep400
chr12	46577858	46588148	Ankle2
chr12	5000078	5024135	Fry
chr12	7997822	8009481	Flt1
chr13	107692155	107693882	Ints7
chr13	32412115	32422313	Epb41l5
chr13	45481401	45482562	Nfasc
chr13	49189732	49190315	Kif21b
chr13	49323837	49323907	Camsap2
chr13	53622261	53689877	Kcnt2
chr13	65467020	65485461	Hmcn1
chr13	65583184	65594283	Hmcn1
chr13	86868234	86868303	Fcgr3a
chr13	90817558	90858568	Rgs7
chr13	94339048	94339582	Kif26b
chr13	95459745	95461209	Ahctf1
chr13	96684694	96687426	Tmem63a
chr14	107361905	107364151	Vrk2
chr14	109805181	109815931	Efemp1
chr14	109808789	109808909	Efemp1
chr14	111207802	111208656	Sptbn1
chr14	17428764	17429552	Uso1
chr14	21042421	21045180	Rufy3
chr14	23806276	23814163	Cenpc
chr14	28785220	28834839	Adgrl3
chr14	33898930	33899710	Exoc1
chr14	43808634	43817775	Limch1
chr14	43933745	43933816	Limch1
chr14	61887358	61938027	Tbc1d19
chr14	67674378	67696308	Slit2
chr14	67875829	67888474	Slit2
chr14	71628280	71637445	Ldb2
chr14	72132217	72172616	Prom1
chr14	81563506	81565252	Htt
chr14	99697348	99718126	Meis1
chr15	22669591	22670844	Gmfb
chr15	36993375	37004544	Micu2
chr15	49809514	49811514	Slc25a37
chr15	51358436	51360675	Gfra2
chr15	55604847	55609458	Lrch1
chr15	55650494	55659064	Lrch1
chr15	85888772	85906216	Lmo7
chr15	87133142	87133776	Mycbp2
chr15	87275737	87308713	Mycbp2
chr16	18533838	18533985	Ocel1
chr16	1922077	1927622	Dennd6a
chr16	40655215	40668377	Vegfc
chr16	70872901	70874012	Fgfr1
chr16	71486978	71490691	Adam9
chr16	74438977	74443657	Thsd1
chr16	7735928	7740048	Parg
chr16	7739890	7761519	Parg
chr16	81565970	81570791	Atp11a
chr16	82533947	82536831	Arhgef7
chr16	83135730	83135883	Col4a1
chr17	15399923	15407586	Nsd1
chr17	15470393	15470473	Nsd1
chr17	15523461	15523535	Fgfr4
chr17	15610695	15638115	Uimc1
chr17	15991548	15991713	Rnf44
chr17	24819678	24895242	Atxn1
chr17	52326945	52344939	Elmo1
chr17	62800107	62807722	Crem
chr17	68641209	68642009	Heatr1
chr17	68814945	68821040	Mtr
chr17	84631996	84650173	Bend7
chr17	84799934	84804138	Frmd4a
chr17	86474755	86503653	Itga8
chr17	86474755	86532785	Itga8
chr17	86489787	86583919	Itga8
chr17	86544420	86583919	Itga8
chr17	86544420	86618040	Itga8
chr17	86581158	86618040	Itga8
chr17	90939996	90960855	Plxdc2
chr17	92329835	92365778	Mllt10
chr17	96583055	96615912	Abi1
chr18	24002158	24010980	Slc25a46
chr18	26964071	26969261	Fam13b
chr18	26966961	26967783	Fam13b
chr18	27756184	27761592	Ctnna1
chr18	29284015	29285027	Ankhd1
chr18	31382512	31396528	Ndfip1
chr18	35328432	35330059	Sh3rf2
chr18	36646557	36651934	Dpysl3
chr18	54366499	54376505	Slc27a6
chr18	61916431	61937343	Zfp532
chr18	63746976	63754769	Mppe1
chr18	73222967	73225243	Smad2
chr18	77317147	77331234	Ctdp1
chr18	77760431	77765882	Atp9b
chr19	10344255	10346953	Kifc3
chr19	49773818	49776234	Mbtps1
chr19	52785586	52785713	Piezo1
chr19	53415597	53416935	Spg7
chr19	9742692	9744456	Cnot1
chr2	112973890	112995835	Ect2
chr2	147018243	147022487	Rnf13
chr2	155996366	155997767	Veph1
chr2	182471608	182471796	Jtb
chr2	182735300	182737505	Npr1
chr2	190363459	190368818	Arnt
chr2	198987171	199000978	Hipk1
chr2	199311401	199340060	Magi3
chr2	200059783	200060048	Mov10
chr2	200059786	200060048	Mov10
chr2	205160398	205168912	Vav3
chr2	212546600	212579028	Cdc14a
chr2	219435182	219452024	Pde5a
chr2	219464496	219473335	Pde5a
chr2	230227175	230263473	Tbck
chr2	233631826	233673791	Bank1
chr2	233651963	233673791	Bank1
chr2	234333586	234347354	Ppp3ca
chr2	23450882	23454727	Papd4
chr2	240947310	240949053	Pkn2
chr2	24140872	24166388	Arsb
chr2	242888478	242895940	Sh3glb1
chr2	247201808	247201981	Adgrl2
chr2	25302027	25321538	Wdr41
chr2	28644204	28652654	Arhgef28
chr2	28668297	28670545	Arhgef28
chr2	29428853	29429233	Fcho2
chr2	31490747	31492150	Ccdc125
chr2	5312694	5355199	Fam172a
chr2	54392332	54397416	Ttc33
chr2	56440210	56450053	Lifr
chr2	61599120	61603218	Zfr
chr2	79377202	79395878	Ankh
chr2	93279265	93280473	Snx16
chr20	13888145	13892745	Specc1l
chr20	20653660	20663635	Tmem26
chr20	21407927	21416829	Rtkn2
chr20	21407927	21427193	Rtkn2
chr20	28571341	28571918	Adamts14
chr20	31949276	31953105	Cep85l
chr20	32013582	32014370	Cep85l
chr20	37311988	37313280	Ranbp2
chr20	4961343	4961512	Slc39a7
chr20	9231902	9233065	Glp1r
chr3	106608956	106632743	Ehd4
chr3	106632645	106641983	Ehd4
chr3	107728045	107736222	Ubr1
chr3	107735965	107736222	Ubr1
chr3	123794632	123794701	Plcb4
chr3	127923273	127932163	Ism1
chr3	128148165	128154756	Tasp1
chr3	13228897	13236385	Pbx3
chr3	134321040	134393767	Rin2
chr3	13468230	13604726	Mapkap1
chr3	139494678	139500395	Syndig1
chr3	142633611	142636707	Tbc1d20
chr3	148848223	148849869	Tgm2
chr3	158603613	158617449	Slc9a8
chr3	24557301	24558512	Arhgap15
chr3	34215924	34222350	Stam2
chr3	4128802	4140323	Camsap1
chr3	41479948	41492586	Tanc1
chr3	50301908	50305987	Stk39
chr3	6666298	6671215	Rxra
chr3	9010273	9011993	Sptan1
chr3	9020829	9020976	Sptan1
chr4	117362363	117362765	Rtkn
chr4	126623307	126642053	Prickle2
chr4	151934329	151936651	Cand2
chr4	152437500	152466346	Zfand4
chr4	155034311	155056767	Cacna1c
chr4	156773741	156782267	Kdm5a
chr4	161784048	161800013	Vwf
chr4	161794913	161800013	Vwf
chr4	177730854	177740333	Plekha5
chr4	179813891	179829826	Slco1a5
chr4	183911283	183916081	Itpr2
chr4	27130128	27161116	Ankib1
chr4	37825579	37828540	Thsd7a
chr4	48106198	48123415	Tspan12
chr4	66323552	66328110	Hipk2
chr4	69409519	69409713	Kel
chr4	8977746	8991978	Fbxl13
chr4	9382557	9391914	Gsap
chr5	103974286	103979303	Cntln
chr5	106198440	106208389	Acer2
chr5	114842941	114845639	Caap1
chr5	115117749	115126965	Tek
chr5	126158590	126172642	Plpp3
chr5	129585189	129599925	Zcchc11
chr5	130702975	130714021	Eps15
chr5	137297939	137298665	Urod
chr5	142670453	142680035	Macf1
chr5	142686460	142688082	Macf1
chr5	142769933	142782728	Macf1
chr5	146279971	146295892	Zmym4
chr5	160386315	160410000	Spen
chr5	17003983	17022995	Lyn
chr5	36650708	36653959	Coq3
chr5	58396211	58404618	Nfx1
chr5	59597314	59610996	Unc13b
chr5	61398461	61400967	Zcchc7
chr5	65136948	65137974	Tex10
chr5	7491339	7522306	Prex2
chr5	7491339	7538252	Prex2
chr5	7512200	7538252	Prex2
chr5	7564233	7585327	Prex2
chr5	7579067	7604453	Prex2
chr5	77977885	77986247	Snx30
chr5	79382277	79382334	Slc31a1
chr5	79645024	79657029	Rgs3
chr5	8514941	8550518	Arfgef1
chr5	8525760	8541507	Arfgef1
chr6	1001989	1053111	Crim1
chr6	10245813	10276248	Epas1
chr6	10271680	10276248	Epas1
chr6	1051708	1085095	Crim1
chr6	107517947	107523788	Zfyve1
chr6	107754085	107756400	Psen1
chr6	108358528	108360796	Ptgr2
chr6	10836551	10881086	Ttc7a
chr6	108504766	108508664	Aldh6a1
chr6	135501775	135501958	Wdr20
chr6	136570798	136580848	Klc1
chr6	20290194	20353253	Ltbp1
chr6	21001318	21004410	Spast
chr6	2440855	2440975	Rmdn2
chr6	26840034	26840626	Dnmt3a
chr6	34715904	34728604	Smc6
chr6	40637195	40639562	Rock2
chr6	40657063	40664668	Rock2
chr6	42532198	42589049	Mboat2
chr6	72357450	72448206	Nubpl
chr6	7654506	7679847	Thada
chr6	91208176	91210905	Klhdc1
chr6	96217615	96257600	Prkch
chr7	101366302	101377810	Asap1
chr7	10452894	10459362	Dot1l
chr7	11358172	11358912	Ptbp1
chr7	122265436	122274902	Parvb
chr7	127864710	127866970	Shank3
chr7	12801235	12806460	Brd4
chr7	138979411	138995446	Atf1
chr7	139006786	139007203	Atf1
chr7	141050683	141054589	Espl1
chr7	16050237	16051924	Adamts10
chr7	23074920	23078627	Txnrd1
chr7	46947953	46958537	Ppp1r12a
chr7	60234798	60252490	Lemd3
chr7	60396332	60396386	Wif1
chr7	70560385	70562615	Stk3
chr7	78240584	78291583	Angpt1
chr7	91925824	91944873	Col14a1
chr8	101054116	101070253	Xrn1
chr8	101408730	101418130	Atp1b3
chr8	103899607	103899767	Pik3cb
chr8	105766623	105776979	Stag1
chr8	107568689	107585597	Cep63
chr8	112070826	112070899	Dcaf1
chr8	113336745	113336844	Rnf123
chr8	118612512	118612695	Ubp1
chr8	22991656	22999532	Bmper
chr8	40855319	40868045	Vwa5a
chr8	46018158	46020839	Arhgef12
chr8	58149964	58151233	Idh3a
chr8	60778995	60794318	Ptpn9
chr8	60791061	60794318	Ptpn9
chr8	62343410	62346375	Cd276
chr8	68384693	68388586	Map2k1
chr8	69322376	69324196	Dpp8
chr8	70280870	70286390	Csnk1g1
chr8	74811540	74814362	Myo1e
chr8	76013957	76032043	Myzap
chr8	76106543	76120121	Cgnl1
chr8	76336741	76353325	Tcf12
chr8	82412315	82413043	Lrrc1
chr8	82753907	82754113	Gclc
chr8	93656275	93669375	Snx14
chr9	104424648	104455211	Rab31
chr9	106028254	106057834	Ptprm
chr9	106175773	106194731	Ptprm
chr9	11005424	11005966	Slc29a1
chr9	12408577	12424247	Clic5
chr9	38457148	38458167	Tbc1d8
chr9	39633699	39643310	Il18r1
chr9	43768342	43783315	Gulp1
chr9	44302287	44302341	Col3a1
chr9	46835983	46856060	Myo1b
chr9	46902350	46902437	Myo1b
chr9	53548365	53553049	Ankrd44
chr9	57762788	57768741	Als2
chr9	61718410	61721362	Ino80d
chr9	73300565	73306678	Tns1
chr9	73619202	73619748	Tmbim1
chr9	92707115	92720177	Hdlbp
chrUn	8285828	8294021	Pros1
chrX	121147013	121203247	Pcdh19
chrX	141289992	141290049	Fhl1
chrX	35744969	35805921	Tmem164
chrX	40928609	40930920	Phf8
chrX	80907538	80959923	Pola1
chrX	89591710	89596467	Taf1

## Sheet: Muscle
chr	start	end	gene
chr1	137486386	137507481	Pde8a
chr1	185971553	185971629	Aldoa
chr1	185971555	185971629	Aldoa
chr1	186473531	186473636	Mylpf
chr1	187130903	187132650	Stx4
chr1	189897740	189920886	Tacc2
chr1	202620711	202620770	Ctsd
chr1	202689214	202689331	Tnni2
chr1	202751952	202752019	Tnnt3
chr1	211577288	211577652	Ganab
chr1	211672917	211673501	Ahnak
chr1	23355708	23357049	Slc2a12
chr1	24523855	24550344	Trdn
chr1	24542380	24550344	Trdn
chr1	24542380	24564375	Trdn
chr1	24563911	24564375	Trdn
chr1	24611000	24671821	Trdn
chr1	24644558	24660882	Trdn
chr1	24656138	24671821	Trdn
chr1	24745663	24770148	Trdn
chr1	24905501	24925946	Trdn
chr1	250665554	250670108	Btrc
chr1	262612947	262613052	Nrap
chr1	7213791	7247131	Utrn
chr1	86711921	86714417	RGD1308428
chr1	94982871	94983022	Mybpc2
chr1	94982885	94983022	Mybpc2
chr1	94989291	94990042	Mybpc2
chr10	109366700	109369759	Baiap2
chr10	36306679	36327623	Adamts2
chr10	4409859	4418433	Txndc11
chr10	47705682	47713130	Epn2
chr10	56857356	56857601	Acadvl
chr10	57538448	57538818	Eno3
chr10	72599988	72602004	Acaca
chr10	77265896	77268186	Akap1
chr10	83630099	83630153	Col1a1
chr12	14768740	14768797	Snx8
chr12	41414428	41414492	Hspb8
chr13	106121375	106121482	Ptpn14
chr13	76222345	76249942	Rabgap1l
chr13	76595878	76596004	Gas5
chr14	2461310	2548766	Evi5
chr14	85450805	85457120	Nf2
chr15	10716040	10733760	Ngly1
chr15	12095573	12102313	Slc4a7
chr15	22911134	22920465	Samd4a
chr15	33076506	33077034	Myh7
chr16	18019787	18024657	Ap1m1
chr16	18497385	18512561	Myo9b
chr16	18512769	18517183	Myo9b
chr16	19163476	19163659	Mast3
chr16	70710763	70712274	Ddhd2
chr16	70878085	70886567	Fgfr1
chr16	79373532	79374409	Myom2
chr16	79391204	79397385	Myom2
chr17	21536328	21541917	Wnk2
chr17	4884229	4891540	Adcy2
chr17	59510115	59523177	Tbce
chr17	59709505	59711321	Kif5b
chr17	62780549	62807722	Crem
chr18	28196947	28197064	Matr3
chr18	74599262	74599389	RGD1308601
chr18	85877349	85890435	Rttn
chr19	54082486	54082563	Acta1
chr2	1522665	1555874	Cast
chr2	166791136	166798986	Golim4
chr2	180234184	180235045	Mef2d
chr2	191358321	191358453	Txnip
chr2	195158721	195158775	Gdap2
chr2	198320923	198328038	Ampd1
chr2	212990774	212994962	Agl
chr2	22131534	22134629	Rasgrf2
chr2	31623886	31627420	Slc30a5
chr2	4414109	4444504	Slf1
chr2	57647924	57684456	Wdr70
chr20	25501802	25503087	Mypn
chr20	25501802	25508825	Mypn
chr3	146560782	146584929	Rbm39
chr3	41637638	41644097	Baz2b
chr3	57167535	57173227	Lnpk
chr3	57188529	57192869	Lnpk
chr4	118248040	118248144	Dysf
chr4	13762884	13769456	Sema3c
chr4	148502959	148528895	Rad18
chr4	29403256	29403733	Col1a2
chr4	29418211	29418265	Col1a2
chr4	64728777	64733760	Creb3l2
chr5	118776965	118780509	Tm2d1
chr5	140147254	140188885	Foxj3
chr5	166293483	166297843	Kif1b
chr5	48942396	48949766	Casp8ap2
chr5	5499572	5502573	Slco5a1
chr5	63044717	63048462	Anp32b
chr5	64881028	64895368	Erp44
chr5	64918702	64925590	Erp44
chr6	122925054	122943677	Zc3h14
chr6	124649781	124682492	Ttc7b
chr6	134119604	134120708	RGD1566401
chr6	40276468	40284574	Lpin1
chr6	41856486	41860154	Cpsf3
chr6	7730842	7737530	Thada
chr6	99222152	99222340	Sptb
chr7	10556389	10556544	Mknk2
chr7	11357836	11359061	Ptbp1
chr7	114652804	114653459	Cpsf1
chr7	127584518	127590094	Sbf1
chr7	134562545	134578605	Ano6
chr7	25249199	25251709	Mybpc1
chr7	57068175	57073532	Nup107
chr7	60233034	60252490	Lemd3
chr7	77439541	77459900	Oxr1
chr7	79272094	79292503	Emc2
chr7	91317991	91334401	Enpp2
chr8	19805863	19806090	Col5a3
chr8	46032362	46036775	Arhgef12
chr8	60069606	60075719	Hmg20a
chr8	66052509	66052640	Kif23
chr8	69287006	69313223	Dpp8
chr8	71339996	71344964	Tpm1
chr8	71340321	71341716	Tpm1
chr8	77298686	77314211	Nedd4
chr8	91867358	91869099	Me1
chr9	22741336	22749964	Fam135a
chr9	33599820	33601956	Plekhb2
chr9	44297153	44297871	Col3a1
chr9	52186172	52189457	Slc39a10
chr9	58948157	58963061	Cyp20a1
chr9	73883437	73884456	Plcd4
chr9	84825208	84827126	Psmd1
chr9	92855053	92860926	Farp2
chrX	21679247	21679712	Usp9x
chrX	81816592	81856780	Apoo
chrX	89357318	89357548	Med12
chrX	90690404	90690563	Phka1

## Sheet: Testes
chr	start	end	gene
chr1	101730364	101755654	Gas2
chr1	122282618	122308092	Lrrc28
chr1	136185896	136186331	Man2a2
chr1	146783386	146795791	Picalm
chr1	159642030	159663654	Nup98
chr1	159647468	159663654	Nup98
chr1	159854180	159902273	Stim1
chr1	168132804	168146589	Sbf2
chr1	173846835	173871072	Sox6
chr1	173846835	174019495	Sox6
chr1	173870831	173871072	Sox6
chr1	178100690	178137897	Rexo5
chr1	184529069	184529766	Nsmce1
chr1	186588285	186588356	Itgal
chr1	186883109	186884842	Rnf40
chr1	189540528	189563712	Fgfr2
chr1	193149265	193149918	Edrf1
chr1	193786654	193793279	LOC100302465
chr1	206914318	206970334	Kdm2a
chr1	210195483	210205507	Atl3
chr1	212955178	212955504	Ppp1r32
chr1	220012514	220053202	Vps13a
chr1	220012514	220113773	Vps13a
chr1	220194690	220208911	Vps13a
chr1	226031595	226141711	Trpm3
chr1	249989657	249993595	Slf2
chr1	250585395	250630971	Btrc
chr1	2581605	2586536	Tab2
chr1	30147914	30159566	Brd9
chr1	41075707	41091683	Tmem181
chr1	44958526	45002124	Qk
chr1	46421447	46434039	Pde10a
chr1	63813040	63816175	Lilrb3a
chr1	69593635	69601374	Lair1
chr1	79167990	79168317	Ceacam16
chr1	79795729	79795803	Zfp428
chr1	80938263	80957052	Hnrnpul1
chr1	80946061	80957052	Hnrnpul1
chr1	84335068	84335429	Catsperg
chr1	84342334	84344322	Catsperg
chr1	88334159	88351926	Zfp507
chr1	95754171	95754428	RGD1562492
chr10	10735221	10738114	Anks3
chr10	109252649	109269584	Rptor
chr10	13349270	13358252	Pdpk1
chr10	13352421	13357947	Pdpk1
chr10	18141739	18180062	Ranbp17
chr10	18141739	18195399	Ranbp17
chr10	18195295	18221631	Ranbp17
chr10	38820854	38849792	Aff4
chr10	4264145	4276299	Gspt1
chr10	4409859	4431195	Txndc11
chr10	56758548	56758843	Gps2
chr10	57545053	57545196	Spag7
chr10	57818917	57831259	Rabep1
chr10	59228921	59247262	Tekt1
chr10	59601919	59604262	Ankfy1
chr10	72124567	72129762	Cct6b
chr10	72229010	72229121	Ddx52
chr10	75503832	75503943	Trim37
chr10	82522222	82526337	Utp18
chr10	82718867	82721146	Spag9
chr10	83122615	83123570	Spata20
chr10	83123111	83123570	Spata20
chr10	86871708	86889634	Fbxl20
chr10	86980752	86995105	Cdk12
chr10	96183121	96198385	Smurf2
chr10	96997018	97042276	Helz
chr10	97806638	97893850	Cep112
chr10	97838600	97872242	Cep112
chr10	97838600	97902014	Cep112
chr10	97890950	97934964	Cep112
chr10	97934828	97975525	Cep112
chr11	17246105	17254483	Btg3
chr11	45319303	45343100	Impg2
chr11	65285434	65381534	Stxbp5l
chr11	67924121	67928626	Ropn1
chr11	69314468	69318435	Snx4
chr11	69577686	69578982	Iqcg
chr11	70806145	70836109	Dlg1
chr11	73049520	73052937	Opa1
chr11	78292071	78380220	Lpp
chr11	85321369	85332843	Med15
chr11	86252546	86311076	Spag6
chr12	10649184	10656227	Baiap2l1
chr12	17892103	17896429	Stag3
chr12	22042797	22048279	Styxl1
chr12	32632131	32644500	Ncor2
chr12	33426686	33445333	Mphosph9
chr12	33759875	33774891	Ccdc62
chr12	33770997	33774891	Ccdc62
chr12	33981369	33987504	Rsrc2
chr12	34852073	34863976	Anapc5
chr12	35161713	35165399	Ift81
chr12	35433907	35435546	Rad9b
chr12	35649690	35651270	Ccdc63
chr12	36259188	36271676	Naa25
chr12	46571606	46589854	Ankle2
chr12	46654675	46661178	Chfr
chr12	6072307	6090061	Tex26
chr12	6082604	6090061	Tex26
chr12	6612090	6614099	Katnal1
chr13	32489013	32504786	Ptpn4
chr13	41084173	41089211	Dars
chr13	45899645	45909005	Mdm4
chr13	47571917	47573112	Kdm5b
chr13	57459453	57522274	Cdc73
chr13	57500881	57510936	Cdc73
chr13	64199655	64216481	Pla2g4a
chr13	68504163	68505257	Dhx9
chr13	70280752	70348082	Xpr1
chr13	76072377	76261595	Rabgap1l
chr13	79608880	79623366	Kifap3
chr13	79699057	79707990	Scyl3
chr13	80024336	80028546	Slc19a2
chr13	92622339	92738085	Sdccag8
chr13	97937612	97972858	Enah
chr13	99146602	99147121	Disp1
chr14	102429320	102466195	Wdpcp
chr14	103685540	103685876	Cct4
chr14	104485684	104492645	RGD1305110
chr14	110544525	110551789	Mtif2
chr14	111950836	111955857	Psme4
chr14	14977802	14992980	Cnot6l
chr14	45725938	45731484	Rfc1
chr14	61677862	61707254	Stim2
chr14	74405846	74473041	Rab28
chr14	81597198	81621957	Htt
chr14	81677913	81712473	Grk4
chr14	81685665	81712473	Grk4
chr14	81690971	81712473	Grk4
chr14	85281090	85290696	Ascc2
chr14	92259844	92280499	Zpbp
chr15	107243812	107277177	Tm9sf2
chr15	27748634	27749039	Mettl3
chr15	3275317	3336090	Adk
chr15	33776228	33777290	Tm9sf1
chr15	35380519	35388875	Rnf17
chr15	35449148	35468864	Rnf17
chr15	35746044	35764560	Pspc1
chr15	35760858	35764560	Pspc1
chr15	36724767	36726646	Lats2
chr15	36907641	36921169	Zdhhc20
chr15	38587769	38632130	Cab39l
chr15	45474348	45476601	Adam2
chr15	69706537	69733904	Tdrd3
chr16	10226555	10231429	Ldb3
chr16	17865990	17866762	Eps15l1
chr16	19659812	19664237	Sugp2
chr16	22972295	22978514	Sh2d4a
chr16	28597481	28606787	Tll1
chr16	32398470	32422481	Nek1
chr16	54326922	54339823	Pcm1
chr16	56806709	56860604	Tusc3
chr16	56831038	56860604	Tusc3
chr16	60980025	61001103	Tnks
chr16	6200249	6226628	Sfmbt1
chr16	62279793	62283556	Gsr
chr16	70845176	70863772	Letm2
chr16	71609312	71618723	Adam32
chr16	71609312	71620311	Adam32
chr16	71684530	71710754	Adam5
chr16	71700912	71710754	Adam5
chr16	74336211	74357789	Tpte2
chr16	79373532	79378935	Myom2
chr16	81090036	81106680	Tmco3
chr16	9228009	9230914	Ptpn20
chr16	9228009	9243198	Ptpn20
chr17	11042956	11068023	Agtpbp1
chr17	12324735	12325581	Gkap1
chr17	15201179	15205033	Dbn1
chr17	15394097	15416908	Nsd1
chr17	15431379	15439853	Nsd1
chr17	15991548	15991728	Rnf44
chr17	23500990	23525368	Rnf144b
chr17	24042523	24048962	Nup153
chr17	29673484	29683307	Mak
chr17	53644161	53694685	Amph
chr17	55174689	55202308	Cdk13
chr17	59338832	59359539	Arid4b
chr17	59401786	59407100	Arid4b
chr17	59870554	59878463	Arhgap12
chr17	62780549	62800254	Crem
chr17	7455719	7456463	Npepo
chr18	12630195	12630918	Trappc8
chr18	1317088	1324728	Usp14
chr18	14585783	14618491	Nol4
chr18	1458816	1476388	Rock1
chr18	24309435	24325167	Wdr33
chr18	26955939	26969261	Fam13b
chr18	27834417	27871533	Sil1
chr18	27834417	27938294	Sil1
chr18	28426614	28429250	Ube2d2
chr18	66135862	66193467	Tcf4
chr18	81542664	81594680	Fbxo15
chr19	11358518	11364176	Bbs2
chr19	16655735	16767000	Fto
chr19	16739502	16767000	Fto
chr19	25703470	25704461	Cc2d1a
chr19	35199362	35208356	Kctd19
chr19	35243560	35249840	Lrrc36
chr19	35243560	35263161	Lrrc36
chr19	35945508	35959460	Nfatc3
chr19	41090329	41095854	Glg1
chr19	52687783	52688161	Zc3h18
chr19	59209911	59213080	LOC498971
chr2	119047410	119051033	Usp13
chr2	120366295	120366406	Fxr1
chr2	122452547	122467353	Mccc1
chr2	128606168	128653446	Sclt1
chr2	128612621	128653446	Sclt1
chr2	128617857	128653446	Sclt1
chr2	128628620	128653446	Sclt1
chr2	128649516	128702000	Sclt1
chr2	140149578	140156659	Elf2
chr2	147031357	147047847	Rnf13
chr2	153769688	153780944	Slc33a1
chr2	155519445	155592825	Lekr1
chr2	155533306	155592825	Lekr1
chr2	155563941	155574832	Lekr1
chr2	155563941	155592825	Lekr1
chr2	155563941	155611021	Lekr1
chr2	165963540	165975118	Zbbx
chr2	166497601	166514049	Serpini1
chr2	174601721	174604585	Rbm46
chr2	176291334	176326437	Arfip1
chr2	178263867	178301427	Lrba
chr2	180234184	180238124	Mef2d
chr2	180383112	180426037	Cct3
chr2	181070116	181092146	Ash1l
chr2	182781327	182781625	Chtop
chr2	189404454	189404851	Tdrkh
chr2	189508465	189528307	Snx27
chr2	198009406	198040620	Sycp1
chr2	198009406	198069335	Sycp1
chr2	198009406	198144365	Sycp1
chr2	198014334	198044880	Sycp1
chr2	198014334	198069335	Sycp1
chr2	198040545	198069335	Sycp1
chr2	198040545	198096149	Sycp1
chr2	198040545	198144365	Sycp1
chr2	198056412	198069335	Sycp1
chr2	198065482	198096149	Sycp1
chr2	198065482	198101272	Sycp1
chr2	198096078	198144365	Sycp1
chr2	198098373	198144365	Sycp1
chr2	198101167	198144365	Sycp1
chr2	198115285	198127405	Sycp1
chr2	198115285	198144365	Sycp1
chr2	198124541	198127405	Sycp1
chr2	201170414	201174314	LOC100911347
chr2	203496001	203496415	Gstm7
chr2	204204230	204228426	Wdr47
chr2	212576285	212595772	Cdc14a
chr2	218638168	218645964	Arhgap29
chr2	232850105	232870007	Slc9b1
chr2	232864289	232870007	Slc9b1
chr2	244249094	244266996	Wdr63
chr2	244664296	244675031	Spata1
chr2	24751351	24771915	Ap3b1
chr2	24781288	24792959	Ap3b1
chr2	251829607	251847621	Msh4
chr2	251832401	251847621	Msh4
chr2	252892185	253026207	Lrriq3
chr2	253006077	253052422	Lrriq3
chr2	44003721	44003799	Ddx4
chr2	51611188	51634893	Paip1
chr2	51827577	51844634	Zfp131
chr2	56566065	56581651	Egflam
chr2	59315303	59321387	Spef2
chr2	62392073	62398849	Drosha
chr20	22222656	22257280	Jmjd1c
chr20	25354540	25358138	Hnrnph3
chr20	30028771	30032273	Ccar1
chr20	36676584	36676676	Pkib
chr20	36676584	36706143	Pkib
chr20	3764075	3764151	Gpank1
chr20	8457749	8507447	Zfand3
chr3	105587590	105598987	Knl1
chr3	11357103	11357409	Pomt1
chr3	116596266	116599365	Zc3h6
chr3	116596266	116613150	Zc3h6
chr3	118054746	118055719	Vps16
chr3	131030403	131057839	Kif16b
chr3	131043638	131054947	Kif16b
chr3	13465352	13543259	Mapkap1
chr3	142631243	142636707	Tbc1d20
chr3	144125340	144140362	Mapre1
chr3	145668447	145674892	Itch
chr3	155020189	155031846	Stk4
chr3	155020189	155043382	Stk4
chr3	155020189	155061782	Stk4
chr3	156042215	156060482	Ncoa5
chr3	169101464	169101854	Psma7
chr3	17341730	17386192	Strbp
chr3	17351985	17386192	Strbp
chr3	17367151	17396028	Strbp
chr3	17367151	17402039	Strbp
chr3	17793298	17802806	Dennd1a
chr3	43433376	43465768	Tank
chr3	51801885	51812290	Bbs5
chr3	51810404	51812290	Bbs5
chr3	52974523	52980227	Tlk1
chr3	56448146	56449109	Atf2
chr3	57145125	57152995	Lnpk
chr3	58368701	58370438	Nfe2l2
chr3	63497264	63501137	Nup35
chr3	7690653	7704868	Ak8
chr3	7726403	7753122	Ak8
chr4	10219687	10262172	Magi2
chr4	105126936	105143419	Immt
chr4	106584702	106594904	Suclg1
chr4	110858380	111060999	Ctnna2
chr4	117708614	117714472	Dguok
chr4	119857584	119859110	Alms1
chr4	119917733	119921722	Alms1
chr4	121816719	121834863	Aplf
chr4	148512497	148539774	Rad18
chr4	152413204	152455091	Zfand4
chr4	152437500	152455091	Zfand4
chr4	156054803	156138022	Erc1
chr4	156106234	156138022	Erc1
chr4	156122417	156138022	Erc1
chr4	156763291	156769093	Kdm5a
chr4	173638310	173646520	Plbd1
chr4	27125422	27139832	Ankib1
chr4	51330512	51332545	Hyal5
chr4	56753141	56760490	Ahcyl2
chr4	60506922	60524677	Exoc4
chr4	60506922	60625301	Exoc4
chr4	60506922	60780816	Exoc4
chr4	61452095	61456556	Lrguk
chr4	6523512	6545039	Fam126a
chr4	6532900	6545039	Fam126a
chr4	66024825	66027374	Ubn2
chr4	66026330	66031732	Ubn2
chr4	66031661	66043191	Ubn2
chr4	77546892	77549278	Stk31
chr4	81028427	81054875	Tax1bp1
chr4	81028427	81056399	Tax1bp1
chr4	81028427	81067772	Tax1bp1
chr4	87861286	87885746	Fam13a
chr4	87868883	87885746	Fam13a
chr5	114988381	114990055	Ift74
chr5	118350321	118416075	Nfia
chr5	119062907	119068744	Patj
chr5	120547867	120558152	Efcab7
chr5	133326905	133327090	Spata6
chr5	133326905	133333371	Spata6
chr5	141098539	141101545	Scmh1
chr5	145686726	145687326	Adprhl2
chr5	149568304	149574173	Pum1
chr5	149568304	149599015	Pum1
chr5	149586203	149599015	Pum1
chr5	150675703	150680929	Ptpru
chr5	156919516	156944528	Eif4g3
chr5	159925840	159926343	Necap2
chr5	166569082	166570987	Lzic
chr5	169365573	169369346	Espn
chr5	24897009	24915219	Ndufaf6
chr5	49703420	49744197	Rngtt
chr5	8598816	8606853	Cspp1
chr5	8654385	8667506	Cspp1
chr5	92236659	92259269	Kdm4c
chr6	103373693	103425513	Dcaf5
chr6	103387411	103425513	Dcaf5
chr6	108170964	108181833	Dnal1
chr6	110841153	110842060	Angel1
chr6	110841153	110847939	Angel1
chr6	122402943	122407520	Galc
chr6	122821528	122821965	Spata7
chr6	12562762	12567725	Gtf2a1l
chr6	12637003	12642869	Lhcgr
chr6	129948547	129954711	Papola
chr6	20512101	20550645	Ttc27
chr6	20695965	20698020	Birc6
chr6	21014526	21016611	Spast
chr6	21160446	21195371	Memo1
chr6	24027999	24057022	Spdya
chr6	27314645	27409833	Ncoa1
chr6	32175662	32191993	Pum2
chr6	3525375	3542737	Map4k3
chr6	36797006	36797079	Ddx1
chr6	3980713	4017289	Thumpd2
chr6	75284994	75322381	Baz1a
chr6	7730842	7744432	Thada
chr6	8792850	8833853	Camkmt
chr6	91663888	91671343	Sos2
chr6	97684700	97750569	Kcnh5
chr6	99985422	99999272	Fut8
chr7	101161202	101168396	Fam49b
chr7	103200692	103203226	Efr3a
chr7	103814420	103814522	Lrrc6
chr7	10587914	10590091	Csnk1g2
chr7	114078812	114079220	Scrib
chr7	114222621	114222941	Plec
chr7	114646131	114646814	Adck5
chr7	114648400	114648530	Cpsf1
chr7	114651862	114652246	Cpsf1
chr7	120319275	120319577	Csdc2
chr7	127597781	127597855	Sbf1
chr7	134078850	134079469	Nell2
chr7	137139073	137139125	LOC680590
chr7	138979411	139007203	Atf1
chr7	1598714	1599408	Pan2
chr7	22642095	22643515	Slc41a2
chr7	24799213	24825852	Parpbp
chr7	24811508	24813143	Parpbp
chr7	24849227	24874103	Nup37
chr7	25161072	25162328	Sycp3
chr7	251627	263958	Mtm1
chr7	43731306	43869612	Tmtc2
chr7	43850542	43869612	Tmtc2
chr7	55837442	55837522	Cnot2
chr7	62887737	62910801	Usp15
chr7	62910656	62946111	Usp15
chr7	68027808	68036321	Ptdss1
chr7	69554996	69564883	Mtdh
chr7	69557239	69559328	Mtdh
chr7	70871788	70884712	Vps13b
chr7	71001147	71077049	Vps13b
chr7	71121389	71181796	Vps13b
chr7	72843257	72844497	Grhl2
chr7	74922055	75050724	Rims2
chr7	75007835	75008761	Rims2
chr7	75007835	75159750	Rims2
chr7	75022292	75092304	Rims2
chr7	75024248	75139520	Rims2
chr7	92267522	92316413	Sntb1
chr8	104131620	104143506	Cep70
chr8	105766623	105864903	Stag1
chr8	105804928	105864903	Stag1
chr8	107578759	107585597	Cep63
chr8	107584485	107585597	Cep63
chr8	110380326	110392273	Nek11
chr8	111700979	111701117	Iqcf3
chr8	113769247	113784863	Prkar2a
chr8	113784756	113800167	Prkar2a
chr8	114559742	114570510	Smarcc1
chr8	114972159	114976142	Setd2
chr8	115756624	115758628	Trank1
chr8	3832682	3843997	Dync2h1
chr8	4868331	4876542	LOC654482
chr8	54132825	54162068	Alg9
chr8	58175552	58176436	Acsbg1
chr8	63640414	63727286	Myo9a
chr8	63717725	63772108	Myo9a
chr8	63777030	63779210	Myo9a
chr8	70224524	70224917	Csnk1g1
chr8	75727681	75739437	Aldh1a2
chr8	80216482	80224878	Mapk6
chr8	82396420	82413043	Lrrc1
chr8	82406188	82429413	Lrrc1
chr8	850061	857441	Aasdhppt
chr9	102686954	102754981	Fer
chr9	103322574	103333528	Man2a1
chr9	10354887	10361217	Polh
chr9	10412587	10413690	Rsph9
chr9	104424648	104485303	Rab31
chr9	104858763	104861127	Ndufv2
chr9	10956653	10956786	Capn11
chr9	10963573	10963848	Capn11
chr9	20102567	20126965	LOC501110
chr9	23468290	23481056	Lmbrd1
chr9	43042582	43061232	Tpp2
chr9	4309317	4420169	Tbc1d5
chr9	4408452	4505329	Tbc1d5
chr9	4596801	4622082	Tbc1d5
chr9	53119347	53127199	Ccdc150
chr9	54112293	54163094	Boll
chr9	54129778	54163094	Boll
chr9	54144573	54163094	Boll
chr9	56725595	56761681	Aox1
chr9	58510912	58533809	Fam117b
chr9	5904482	5904926	Dazl
chr9	66874144	66883386	Erbb4
chr9	71523551	71543775	Xrcc5
chr9	83989318	83990490	Trip12
chr9	85502155	85548120	Dis3l2
chr9	90648464	90650541	Per2
chr9	9098022	9123840	Trerf1
chr9	96148566	96201177	Slco6b1
chr9	96159403	96201177	Slco6b1
chr9	96526520	96605267	Slco6d1
chr9	96526520	96618626	Slco6d1
chr9	96537865	96618626	Slco6d1
chr9	96554128	96605267	Slco6d1
chr9	96554128	96618626	Slco6d1
chr9	96558870	96618626	Slco6d1
chr9	96573951	96605267	Slco6d1
chr9	96573951	96618626	Slco6d1
chr9	96594282	96605267	Slco6d1
chr9	96594282	96618626	Slco6d1
chrUn	24908104	24910971	Acsbg2
chrX	39861461	39867221	Pfkfb1
chrX	40543543	40547311	Wnk3
chrX	52552454	52561779	Syap1
chrX	56642273	56643773	Map7d2
chrX	82056451	82056584	Maged1
chrX	9769722	9774007	Wdr44

## Sheet: Thymus
chr	start	end	gene
chr1	107181749	107182542	Tubgcp5
chr1	135205667	135206460	Polg
chr1	136124529	136130803	Prc1
chr1	146782510	146795791	Picalm
chr1	146787624	146802513	Picalm
chr1	149417078	149418428	Ccdc90b
chr1	154282071	154294544	Nars2
chr1	156299379	156399259	Uvrag
chr1	170372337	170380272	Parva
chr1	174479851	174495814	Pik3c2a
chr1	178100690	178112645	Rexo5
chr1	178111503	178112645	Rexo5
chr1	185701891	185706556	Eif3c
chr1	186564885	186564965	Itgal
chr1	186866935	186869761	Phkg2
chr1	192227110	192227889	Fam53b
chr1	199374329	199383276	Inpp5a
chr1	203991214	203994850	Tnfrsf26
chr1	208029042	208029376	Sart1
chr1	213221305	213221675	Cd5
chr1	220153508	220165502	Vps13a
chr1	220167800	220168217	Vps13a
chr1	227748774	227753040	Pip5k1b
chr1	2410228	2415366	Katna1
chr1	241677327	241693693	Kif11
chr1	241677327	241696806	Kif11
chr1	241711190	241717954	Kif11
chr1	241995180	242008416	Exoc6
chr1	246210976	246227867	Dntt
chr1	251695233	251697570	Sufu
chr1	259103081	259104606	Xpnpep1
chr1	260194640	260197078	Pdcd4
chr1	267381034	267381592	Eif3a
chr1	29910985	29915230	Exoc3
chr1	37644815	37664893	Ipcef1
chr1	54404585	54405980	Tbp
chr1	56080088	56106770	Lnpep
chr1	78250533	78255186	Ccdc61
chr1	85455957	85460474	Wdr62
chr10	10468622	10469194	Alg1
chr10	108278549	108286494	Usp36
chr10	13339728	13351745	Pdpk1
chr10	15526341	15536999	Luc7l
chr10	1588702	1612134	Pdxdc1
chr10	16677957	16679236	Crebrf
chr10	31350262	31353199	Cyfip2
chr10	31492183	31496270	Itk
chr10	3854720	4001895	Snx29
chr10	38849755	38861912	Aff4
chr10	39141640	39147984	Rad50
chr10	43314621	43318924	Galnt10
chr10	47908627	47919736	Prpsap2
chr10	48073153	48080820	Akap10
chr10	48537673	48538220	Ncor1
chr10	48543883	48549370	Ncor1
chr10	48554549	48562277	Ncor1
chr10	48606301	48609165	Ncor1
chr10	56759494	56759584	Gps2
chr10	57610227	57611780	Kif1c
chr10	62823093	62823228	Prpf8
chr10	62962612	62968305	Inpp5k
chr10	63886468	63886535	Myo18a
chr10	64685736	64688992	Nlk
chr10	72263026	72268429	Synrg
chr10	73836842	73843521	Bcas3
chr10	82940242	82942681	Luc7l3
chr10	85895707	85898904	Kpnb1
chr10	87334261	87337031	Ikzf3
chr10	87774697	87775978	Top2a
chr10	87774697	87779585	Top2a
chr10	92087578	92088165	Kif18b
chr10	92379125	92379281	Fmnl1
chr11	32661764	32697821	Runx1
chr11	34936583	34943691	Dyrk1a
chr11	45342938	45384315	Impg2
chr11	45437088	45440895	Senp7
chr11	45484044	45510309	Senp7
chr11	56959209	56964104	Cd200
chr11	79953288	79954397	Eif4a2
chr12	10079831	10079929	Trrap
chr12	10803975	10808766	Lmtk2
chr12	2642937	2649786	Mcoln1
chr12	27421591	27429916	Tyw1
chr12	28195246	28200478	Sfswap
chr12	33337700	33338205	Sbno1
chr12	35339925	35349668	Anapc7
chr12	37211544	37211694	Tpcn1
chr12	4293708	4295266	Brca2
chr12	45940351	45940538	Chek2
chr12	46025648	46033025	Pus1
chr12	6322975	6332746	Uspl1
chr13	12160136	12180339	Zcchc2
chr13	37872876	37888202	Actr3
chr13	64728641	64737026	Tpr
chr13	68499306	68505257	Dhx9
chr13	70280752	70289595	Xpr1
chr13	71048594	71056986	Tor1aip1
chr13	75822108	75917030	Rabgap1l
chr13	76595617	76596193	Gas5
chr13	92921588	92989094	Akt3
chr13	93982252	93986063	Hnrnpu
chr14	104381901	104382682	Usp34
chr14	14844629	14848717	Mrpl1
chr14	16441198	16454376	Ccni
chr14	18647067	18648304	Mthfd2l
chr14	20894361	20895628	Dck
chr14	62989843	62994669	Pi4k2b
chr14	72480540	72486255	Fbxl5
chr14	72483731	72486255	Fbxl5
chr14	79696062	79710278	LOC680039
chr14	92575302	92640225	Ikzf1
chr14	92575302	92644289	Ikzf1
chr14	92575302	92647379	Ikzf1
chr15	100206787	100207482	Gpc5
chr15	105460245	105460410	Mbnl2
chr15	21176126	21178574	Ero1a
chr15	21219589	21222772	Psmc6
chr15	23197727	23205237	Wdhd1
chr15	32997320	32997472	Pabpn1
chr15	41636029	41646212	Gucy1b2
chr15	51284904	51314254	Gfra2
chr15	53793019	53806668	Rcbtb2
chr15	59011261	59026980	Epsti1
chr15	61535311	61539279	Wbp4
chr15	68941993	68969877	Diaph3
chr15	68986308	69052911	Diaph3
chr15	87190163	87192729	Mycbp2
chr15	87263487	87264282	Mycbp2
chr16	19882898	19887865	Mau2
chr16	54338033	54339823	Pcm1
chr16	54395878	54401170	Pcm1
chr16	60426290	60432908	Eri1
chr16	70778082	70785114	Nsd3
chr17	12389816	12392669	Ubqln1
chr17	15004738	15006509	Ddx46
chr17	34969951	34970584	Fars2
chr17	55180880	55184182	Cdk13
chr17	59525122	59526337	Tbce
chr17	62780549	62782533	Crem
chr17	62780549	62815227	Crem
chr17	66079362	66104662	Ccny
chr17	7254518	7312047	Fancc
chr17	83350551	83350746	Upf2
chr17	84799934	84829331	Frmd4a
chr17	96476961	96485775	Apbb1ip
chr18	1403761	1411124	Rock1
chr18	1424347	1431823	Rock1
chr18	25521477	25567743	Camk4
chr18	27088072	27088415	Brd8
chr18	32375600	32376666	Nr3c1
chr18	3684232	3695961	Riok3
chr18	40971906	40975380	Ap3s1
chr18	49423882	49427229	Csnk1g3
chr18	67293198	67307789	Mbd2
chr18	73201289	73236402	Smad2
chr18	73222967	73227904	Smad2
chr18	77760431	77797116	Atp9b
chr19	10812086	10813839	Rspry1
chr19	17065321	17068372	Rbl2
chr19	20038773	20044544	Brd7
chr19	27922589	27959789	Inpp4b
chr19	35112809	35113540	E2f4
chr19	35508870	35509006	Ctcf
chr19	35532898	35533035	Acd
chr19	35945508	35947903	Nfatc3
chr19	35947730	35951855	Nfatc3
chr19	37355972	37388254	Wwp2
chr19	39565131	39566630	Ist1
chr19	40737846	40741045	Sf3b3
chr19	40801898	40802077	Cog4
chr19	41099397	41100747	Glg1
chr19	52247699	52249573	Banp
chr19	53403097	53415723	Spg7
chr19	55041135	55043997	Gnpat
chr2	104372206	104378907	Pde7a
chr2	107653142	107666581	Tbl1xr1
chr2	107662082	107666581	Tbl1xr1
chr2	113007549	113009372	Ect2
chr2	127773358	127776217	Plk4
chr2	128517922	128532954	Jade1
chr2	139290834	139312688	Slc7a11
chr2	139296783	139309389	Slc7a11
chr2	140156521	140158636	Elf2
chr2	140435549	140445518	Setd7
chr2	180998323	181000916	Dap3
chr2	181062838	181110635	Ash1l
chr2	182256592	182269748	Ubap2l
chr2	192911446	192921659	Notch2
chr2	197273066	197278749	Vangl1
chr2	199112546	199113574	Ptpn22
chr2	199709570	199709969	Lrig2
chr2	199874392	199874536	Slc16a1
chr2	19992668	20046914	Xrcc4
chr2	20038197	20046914	Xrcc4
chr2	212621727	212633235	Cdc14a
chr2	228661645	228663437	Lef1
chr2	244615261	244631473	Ssx2ip
chr2	244620963	244631473	Ssx2ip
chr2	24751401	24751490	Ap3b1
chr2	257772944	257783732	Depdc1
chr2	31120979	31123768	Bdp1
chr2	51618836	51631267	Paip1
chr2	55924258	55931082	Fyb1
chr2	58804837	58840903	Lmbrd2
chr2	62392073	62404992	Drosha
chr2	83589851	83599483	2018-03-06
chr2	88400311	88404648	Lrrcc1
chr20	11464768	11469671	Itgb2
chr20	12263403	12271220	Pcbp3
chr20	12800399	12807929	Prmt2
chr20	12807753	12813973	Prmt2
chr20	14853814	14931838	Pcdh15
chr20	22369558	22386552	Reep3
chr20	25354259	25358138	Hnrnph3
chr20	27303458	27347491	Ascc1
chr20	2977433	2977855	Ppp1r10
chr20	44225566	44260167	Slc16a10
chr20	54786390	54786804	Ascc3
chr20	54831597	54831822	Ascc3
chr20	6186531	6199370	Anks1a
chr20	6832137	6833888	Srpk1
chr20	6855406	6857854	Srpk1
chr20	6964065	6966846	Mapk14
chr3	105097385	105108143	Bub1b
chr3	105586914	105610606	Knl1
chr3	106146035	106151428	Nusap1
chr3	107707753	107715111	Ubr1
chr3	114452373	114454834	Sppl2a
chr3	115338058	115338177	Bub1
chr3	116458712	116460735	Tmem87b
chr3	11725873	11726403	Sh2d3c
chr3	118440061	118442464	RGD1565616
chr3	145650295	145654125	Itch
chr3	145674822	145692280	Itch
chr3	145772204	145780643	Pigu
chr3	146168262	146179611	Trpc4ap
chr3	151844801	151854607	Chd6
chr3	158658235	158660212	Rnf114
chr3	159744587	159752375	Nfatc2
chr3	3701005	3702922	Traf2
chr3	39906610	39909844	Cytip
chr3	50408882	50446293	Stk39
chr3	52983629	53012770	Tlk1
chr3	54235948	54241887	Itga6
chr3	56445262	56449109	Atf2
chr3	67590707	67601871	Calcrl
chr3	75115888	75120938	Fnbp4
chr3	76183262	76188110	Ambra1
chr3	86674196	86745827	RGD1309730
chr3	8772321	8772396	Trub2
chr4	104056538	104064009	Eif2ak3
chr4	104542500	104549181	Cd8b
chr4	119068362	119084160	Exoc6b
chr4	119857584	119886908	Alms1
chr4	119897179	119911098	Alms1
chr4	119897179	119917823	Alms1
chr4	126321141	126328768	Nr2c2
chr4	130119752	130128726	Suclg2
chr4	1312969	1322958	Lmbr1
chr4	144359043	144366626	Edem1
chr4	152464588	152466346	Zfand4
chr4	161005810	161006190	Cd4
chr4	180763425	180801886	St8sia1
chr4	183813440	183813549	Itpr2
chr4	28374711	28378590	Vps50
chr4	30040186	30047318	Pon2
chr4	33593624	33593776	Glcci1
chr4	33593624	33632556	Glcci1
chr4	33593624	33641504	Glcci1
chr4	6358173	6367256	Nupl2
chr4	66156824	66159567	Luc7l2
chr4	7066865	7072569	Kmt2e
chr4	75728235	75736309	Ezh2
chr4	94558081	94561960	Smarcad1
chr4	94558081	94574562	Smarcad1
chr4	94558081	94578371	Smarcad1
chr4	94558081	94606687	Smarcad1
chr4	9542408	9562232	Ptpn12
chr4	9760550	9802718	Phtf2
chr5	114959126	114968693	Ift74
chr5	116382225	116390628	Hook1
chr5	121831468	121838505	Jak1
chr5	123986865	123991483	Wdr78
chr5	124061376	124084437	Mier1
chr5	124073627	124084437	Mier1
chr5	127467739	127467810	Usp24
chr5	127487691	127494241	Usp24
chr5	128108163	128111215	Ssbp3
chr5	129914411	129914559	Cc2d1b
chr5	143036693	143041757	Akirin1
chr5	145938953	145940767	Clspn
chr5	146284474	146295892	Zmym4
chr5	146535017	146535073	Zmym6
chr5	148712897	148713051	Lck
chr5	148715257	148716465	Lck
chr5	149571649	149574173	Pum1
chr5	152608848	152613330	Dnajc8
chr5	153700585	153700963	Rsrp1
chr5	154125159	154125687	Srrm1
chr5	156360763	156372170	Usp48
chr5	159978461	159980301	Szrd1
chr5	167597770	167631366	Rere
chr5	171878392	171882303	Rer1
chr5	172842913	172844213	Sdf4
chr5	20355336	20355618	Tox
chr5	30716454	30740892	Ripk2
chr5	60835342	60837283	Melk
chr5	80428523	80439300	Whrn
chr5	8582809	8587967	Arfgef1
chr5	8626996	8643300	Cspp1
chr5	8641002	8649735	Cspp1
chr5	8713218	8713347	Cops5
chr5	87604361	87628638	Cdk5rap2
chr5	92143741	92181912	Kdm4c
chr5	92236659	92239946	Kdm4c
chr6	109077319	109082583	Ylpm1
chr6	109267813	109269726	Eif2b2
chr6	11211285	11216899	Msh2
chr6	122395232	122407520	Galc
chr6	126258602	126265980	Cpsf2
chr6	127730816	127730978	Ifi27
chr6	130211555	130225996	Vrk1
chr6	135245123	135288565	Ppp2r5c
chr6	135280411	135288565	Ppp2r5c
chr6	20801817	20824058	Birc6
chr6	25471714	25472356	Agbl5
chr6	26365281	26368036	Kif3c
chr6	26605002	26648343	Dtnb
chr6	26612670	26615663	Dtnb
chr6	3355640	3371815	Sos1
chr6	41174796	41179656	Nol10
chr6	42142268	42164554	Taf1b
chr6	51141137	51146226	Nampt
chr6	6763721	6773010	Eml4
chr6	75057620	75059757	Snx6
chr6	79685435	79696958	Sec23a
chr6	8356774	8361308	Ppm1b
chr6	91159471	91161142	Pole2
chr6	91312959	91317031	Nemf
chr6	93220785	93221711	Timm9
chr6	96443803	96444116	Hif1a
chr7	10455127	10459362	Dot1l
chr7	105587363	105590250	Zfat
chr7	115727629	115732775	Myh9
chr7	119034728	119047905	Tnrc6b
chr7	119047814	119069205	Tnrc6b
chr7	120507564	120507642	Ccdc134
chr7	131191737	131195391	Pdzrn4
chr7	139264453	139269693	Tfcp2
chr7	139421399	139422344	Bin2
chr7	142360994	142364157	Nckap1l
chr7	142375496	142375549	Nckap1l
chr7	2030000	2037512	Dgka
chr7	27966177	27986283	Apaf1
chr7	46912479	46939129	Ppp1r12a
chr7	54559093	54562927	Rab21
chr7	57087963	57088514	Nup107
chr7	67047540	67047779	Os9
chr7	67461558	67463281	R3hdm2
chr7	91587205	91590417	Taf2
chr8	100101105	100102682	Slc9a9
chr8	100101105	100135430	Slc9a9
chr8	101643915	101644806	Rasa2
chr8	105825114	105829414	Stag1
chr8	111903494	111907220	Rad54l2
chr8	113652489	113652808	Arih2
chr8	114946342	114949360	Setd2
chr8	114954690	114956901	Setd2
chr8	114972159	114984907	Setd2
chr8	116765863	116792751	Arpp21
chr8	116783353	116786451	Arpp21
chr8	116790737	116790794	Arpp21
chr8	118587797	118601746	Ubp1
chr8	12109292	12109671	Taf1d
chr8	24778469	24804865	Herpud2
chr8	32515460	32521141	Ets1
chr8	32521141	32525023	Ets1
chr8	4035828	4043257	Dync2h1
chr8	45038818	45046965	Sorl1
chr8	45430683	45439509	Tbcel
chr8	47926970	47927793	Cd3g
chr8	56674612	56680337	Ddx10
chr8	58756760	58764232	Fbxo22
chr8	67094774	67095219	Pias1
chr8	69287006	69299049	Dpp8
chr8	70867688	70873547	Usp3
chr8	76336741	76338834	Tcf12
chr8	76350940	76353325	Tcf12
chr8	76868007	76872410	Zfp280d
chr8	76901894	76931579	Zfp280d
chr8	77174920	77194440	Rfx7
chr8	80323524	80332378	Tmod3
chr8	85141378	85149563	Senp6
chr8	85141378	85151975	Senp6
chr8	99784320	99784398	Slc9a9
chr9	103365049	103382087	Man2a1
chr9	13847234	13879280	Cd2ap
chr9	13869157	13879280	Cd2ap
chr9	3310311	3310556	Satb1
chr9	3310311	3315238	Satb1
chr9	3310311	3345858	Satb1
chr9	3310311	3348523	Satb1
chr9	3310311	3355835	Satb1
chr9	33546525	33548367	Fam168b
chr9	3355622	3363146	Satb1
chr9	3362990	3363146	Satb1
chr9	35132133	35139311	Uggt1
chr9	4375643	4505329	Tbc1d5
chr9	52582698	52587711	Stk17b
chr9	53300121	53304243	Pgap1
chr9	53505507	53511369	Ankrd44
chr9	53505507	53517533	Ankrd44
chr9	53567457	53614221	Ankrd44
chr9	56622975	56624332	Kctd18
chr9	57418560	57428125	Casp8
chr9	58646584	58649173	Carf
chr9	70170029	70171391	Bard1
chr9	7965979	7968328	Oard1
chr9	83968744	83978461	Trip12
chr9	90329183	90341326	Lrrfip1
chrUn	25894519	25909504	Uxs1
chrUn	5995019	5996002	B3gntl1
chrX	101864305	101869707	Chm
chrX	121795537	121796036	Cenpi
chrX	12935862	12935943	Uba1
chrX	22122563	22134766	Med14
chrX	22796115	22802765	Bcor
chrX	56232266	56256747	Sh3kbp1
chrX	61557923	61568926	Acot9
chrX	7767416	7772567	Nkap
chrX	94112970	94117563	Magt1
