# Supplementary material for: Circular RNAs are temporospatially regulated throughout development and ageing in the rat
Source: Sci Rep. 2019 Feb 22;9:2564. doi: 10.1038/s41598-019-38860-9 (PMC6385508; doi:10.1038/s41598-019-38860-9)
Supplement: Supplementary file 4 — Supplementary Table 3 [file 41598_2019_38860_MOESM4_ESM.xls]

## Sheet: BP
Supplementary Table 3. Selected list of enriched GO groups that were specific for each organ.
GO biological process	Rattus norvegicus - REF (21412)	# Genes	Fold Enrichment (observed/expected)	P-value	FDR
organic substance catabolic process (GO:1901575)	1279	14	3.4	5.21e-05	0.0453
cellular catabolic process (GO:0044248)	1286	14	3.38	5.53e-05	0.0432
catabolic process (GO:0009056)	1477	15	3.15	6.28e-05	0.0427
regulation of cellular protein metabolic process (GO:0032268)	2383	20	2.6	4.41e-05	0.0493
cellular protein modification process (GO:0006464)	2401	20	2.58	4.91e-05	0.048
protein modification process (GO:0036211)	2401	20	2.58	4.91e-05	0.0451
regulation of protein metabolic process (GO:0051246)	2546	21	2.56	3.43e-05	0.0448
positive regulation of cellular metabolic process (GO:0031325)	2971	24	2.51	1.05e-05	0.0205
positive regulation of macromolecule metabolic process (GO:0010604)	2937	23	2.43	2.88e-05	0.0501
cellular protein metabolic process (GO:0044267)	2966	23	2.41	3.38e-05	0.048
positive regulation of nitrogen compound metabolic process (GO:0051173)	2848	22	2.4	5.7e-05	0.0425
positive regulation of metabolic process (GO:0009893)	3171	24	2.35	4.61e-05	0.0481
cellular macromolecule metabolic process (GO:0044260)	4669	35	2.33	1.7e-07	0.000444
protein metabolic process (GO:0019538)	3586	26	2.25	2.96e-05	0.0463
cellular metabolic process (GO:0044237)	6854	47	2.13	1e-09	1.57e-05
macromolecule metabolic process (GO:0043170)	5707	38	2.07	7.44e-07	0.00166
primary metabolic process (GO:0044238)	6925	46	2.06	6.81e-09	5.33e-05
nitrogen compound metabolic process (GO:0006807)	6395	42	2.04	1.1e-07	0.000343
organonitrogen compound metabolic process (GO:1901564)	4455	29	2.02	7.29e-05	0.0475
positive regulation of cellular process (GO:0048522)	4843	31	1.99	3.97e-05	0.0478
organic substance metabolic process (GO:0071704)	7267	46	1.96	5.4e-08	0.000211
metabolic process (GO:0008152)	7693	48	1.94	1.87e-08	9.74e-05
regulation of macromolecule metabolic process (GO:0060255)	5180	32	1.92	5.94e-05	0.0422
regulation of cellular process (GO:0050794)	10302	50	1.51	5.23e-05	0.0431
