# Supplementary material for: Circular RNAs are temporospatially regulated throughout development and ageing in the rat
Source: Sci Rep. 2019 Feb 22;9:2564. doi: 10.1038/s41598-019-38860-9 (PMC6385508; doi:10.1038/s41598-019-38860-9)
Supplement: Supplementary file 5 — Supplementary Table 4 [file 41598_2019_38860_MOESM5_ESM.xlsx]

## Sheet: Sheet1
	Supplementary Table 4. Selected list of enriched GO groups that were specific for each organ.
Organ	GO biological process	Rattus norvegicus - REF (21412)	# Genes	Fold Enrichment (observed/expected)	P-value	FDR
Brain	synaptic vesicle clustering (GO:0097091)	4	3	20.54	0.00137	0.0453
Brain	cGMP catabolic process (GO:0046069)	8	4	13.69	0.000604	0.025
Brain	pyramidal neuron differentiation (GO:0021859)	12	5	11.41	0.000233	0.011
Brain	microtubule anchoring at centrosome (GO:0034454)	10	4	10.95	0.00115	0.0404
Brain	glutamate receptor signaling pathway (GO:0007215)	44	15	9.33	1.32e-09	1.83e-07
Brain	synaptic transmission, glutamatergic (GO:0035249)	31	9	7.95	8.19e-06	0.000574
Brain	synaptic vesicle endocytosis (GO:0048488)	31	8	7.07	5.35e-05	0.00312
Brain	neuron maturation (GO:0042551)	34	8	6.44	9.34e-05	0.00507
Brain	regulation of microtubule depolymerization (GO:0031114)	30	7	6.39	0.000268	0.0125
Brain	neurotransmitter secretion (GO:0007269)	95	22	6.34	1.17e-10	2.13e-08
Heart	myosin filament assembly (GO:0031034)	9	3	38.79	0.000127	0.0304
Heart	myosin filament organization (GO:0031033)	9	3	38.79	0.000127	0.03
Heart	regulation of histone acetylation (GO:0035065)	56	6	12.47	1.46e-05	0.00912
Heart	cardiac muscle cell development (GO:0055013)	58	6	12.04	1.75e-05	0.00914
Heart	actin-mediated cell contraction (GO:0070252)	50	5	11.64	0.000105	0.0273
Heart	cardiac cell development (GO:0055006)	63	6	11.08	2.71e-05	0.0111
Heart	myofibril assembly (GO:0030239)	55	5	10.58	0.000159	0.0365
Heart	striated muscle cell development (GO:0055002)	133	10	8.75	4.24e-07	0.00132
Heart	muscle cell development (GO:0055001)	147	10	7.92	1e-06	0.00261
Heart	cellular component assembly involved in morphogenesis (GO:0010927)	92	6	7.59	0.000194	0.041
Kidney	positive regulation of canonical Wnt signaling pathway (GO:0090263)	75	7	0.98	9.22e-05	0.0225
Kidney	positive regulation of Wnt signaling pathway (GO:0030177)	107	8	1.4	0.000125	0.0284
Kidney	organonitrogen compound catabolic process (GO:1901565)	807	26	10.55	4.85e-05	0.0138
Kidney	organonitrogen compound metabolic process (GO:1901564)	4455	98	58.26	4.98e-08	8.65e-05
Kidney	nitrogen compound metabolic process (GO:0006807)	6395	127	83.63	5.86e-08	9.17e-05
Kidney	metanephric nephron tubule morphogenesis (GO:0072282)	7	3	27.96	0.000118652	0.0960419
Kidney	G-protein coupled receptor signaling pathway (GO:0007186)	2009	7	0.27	9.95e-06	0.00444
Kidney	detection of chemical stimulus (GO:0009593)	1232	0	< 0.01	1.42e-07	0.000158
Liver	citrulline metabolic process (GO:0000052)	7	3	61.59	3.75e-05	0.0345
Liver	urea cycle (GO:0000050)	9	3	47.9	6.8e-05	0.0483
Liver	dicarboxylic acid metabolic process (GO:0043648)	99	7	10.16	8.99e-06	0.0108
Liver	cellular amino acid metabolic process (GO:0006520)	261	10	5.51	1.97e-05	0.0205
Liver	drug metabolic process (GO:0017144)	482	16	4.77	3.76e-07	0.000735
Liver	carboxylic acid metabolic process (GO:0019752)	754	24	4.57	7.67e-10	1.2e-05
Liver	organic hydroxy compound metabolic process (GO:1901615)	364	11	4.34	6.17e-05	0.0483
Liver	oxoacid metabolic process (GO:0043436)	796	24	4.33	2.17e-09	1.13e-05
Liver	organic acid metabolic process (GO:0006082)	812	24	4.25	3.17e-09	1.24e-05
Liver	response to drug (GO:0042493)	1262	22	2.51	7.3e-05	0.0497
Lung	regulation of cell-matrix adhesion (GO:0001952)	102	8	5.01	0.000306	0.0247
Lung	cell junction assembly (GO:0034329)	107	8	4.78	0.000413	0.0303
Lung	cell-cell junction organization (GO:0045216)	134	9	4.29	0.000384	0.0285
Lung	cell junction organization (GO:0034330)	150	10	4.26	0.000195	0.0166
lung	positive regulation of cell adhesion (GO:0045785)	380	18	3.03	5.08e-05	0.00522
Lung	regulation of cell adhesion (GO:0030155)	646	30	2.97	2.37e-07	5.22e-05
Lung	cell-cell adhesion (GO:0098609)	370	16	2.76	0.000352	0.0268
Lung	cell adhesion (GO:0007155)	656	26	2.53	2.29e-05	0.00272
Muscle	striated muscle myosin thick filament assembly (GO:0071688)	8	3	68.63	2.5e-05	0.0178
Muscle	myosin filament assembly (GO:0031034)	9	3	61	3.32e-05	0.0226
Muscle	myosin filament organization (GO:0031033)	9	3	61	3.32e-05	0.0216
Muscle	sarcomere organization (GO:0045214)	36	5	25.42	2.79e-06	0.00363
Muscle	myofibril assembly (GO:0030239)	55	6	19.96	9.85e-07	0.0022
Muscle	actomyosin structure organization (GO:0031032)	92	7	13.92	1.15e-06	0.00225
Muscle	striated muscle contraction (GO:0006941)	113	8	12.96	3.22e-07	0.00126
Muscle	muscle contraction (GO:0006936)	190	10	9.63	1.44e-07	0.00075
Muscle	muscle system process (GO:0003012)	247	12	8.89	1.78e-08	0.000279
Muscle	striated muscle cell differentiation (GO:0051146)	204	8	7.18	2.11e-05	0.0157
Testes	sperm motility (GO:0097722)	84	9	6.15	3.11e-05	0.00633
Testes	flagellated sperm motility (GO:0030317)	81	8	5.67	0.000145	0.0233
Testes	spermatid development (GO:0007286)	162	15	5.32	4.25e-07	0.000171
Testes	spermatid differentiation (GO:0048515)	167	15	5.16	6.08e-07	0.000216
Testes	spermatogenesis (GO:0007283)	508	42	4.75	5e-16	3.91e-12
Testes	male gamete generation (GO:0048232)	528	43	4.68	3.6e-16	5.63e-12
Testes	gamete generation (GO:0007276)	652	46	4.05	4.72e-15	1.84e-11
Testes	germ cell development (GO:0007281)	253	17	3.86	4.61e-06	0.00136
Testes	sexual reproduction (GO:0019953)	783	52	3.81	6.7e-16	3.49e-12
Testes	developmental process involved in reproduction (GO:0003006)	752	38	2.9	1.1e-08	6.86e-06
Thymus	activated T cell proliferation (GO:0050798)	7	3	25.14	0.000513	0.0312
Thymus	negative regulation of JNK cascade (GO:0046329)	33	5	8.89	0.00041	0.0258
Thymus	positive regulation of alpha-beta T cell differentiation (GO:0046638)	39	5	7.52	0.000817	0.0461
Thymus	positive regulation of alpha-beta T cell activation (GO:0046635)	57	6	6.18	0.000647	0.0374
Thymus	positive regulation of T cell differentiation (GO:0045582)	80	7	5.13	0.00065	0.0375
Thymus	positive regulation of leukocyte differentiation (GO:1902107)	153	12	4.6	2.33e-05	0.00222
Thymus	T cell differentiation (GO:0030217)	151	11	4.27	9.45e-05	0.00728
Thymus	regulation of T cell differentiation (GO:0045580)	129	9	4.09	0.000544	0.0327
Thymus	positive regulation of lymphocyte activation (GO:0051251)	240	13	3.18	0.000368	0.0236
Thymus	regulation of leukocyte cell-cell adhesion (GO:1903037)	294	15	2.99	0.000246	0.0167
